# Supplementary material for: Antifungal screening of selenium nanoparticles biosynthesized by microcystin-producing Desmonostoc alborizicum
Source: BMC Biotechnol. 2023 Sep 27;23:41. doi: 10.1186/s12896-023-00807-4 (PMC10538242; doi:10.1186/s12896-023-00807-4)
Supplement: Supplementary file 2 — Supplementary Material 2 [file 12896_2023_807_MOESM2_ESM.xlsx]

## Sheet: 1
5.01	32
5.03	52
5.05	40
5.07	39
5.09	25
5.11	38
5.13	32
5.15	39
5.17	33
5.19	30
5.21	32
5.23	35
5.25	33
5.27	48
5.29	36
5.31	39
5.33	29
5.35	39
5.37	38
5.39	40
5.41	34
5.43	30
5.45	33
5.47	41
5.49	42
5.51	34
5.53	33
5.55	35
5.57	37
5.59	37
5.61	40
5.63	30
5.65	30
5.67	36
5.69	35
5.71	32
5.73	30
5.75	35
5.77	24
5.79	32
5.81	26
5.83	22
5.85	34
5.87	26
5.89	35
5.91	28
5.93	35
5.95	26
5.97	33
5.99	39
6.01	40
6.03	31
6.05	23
6.07	24
6.09	35
6.11	28
6.13	31
6.15	33
6.17	35
6.19	42
6.21	25
6.23	25
6.25	36
6.27	36
6.29	25
6.31	42
6.33	29
6.35	37
6.37	31
6.39	39
6.41	32
6.43	38
6.45	34
6.47	27
6.49	29
6.51	34
6.53	47
6.55	42
6.57	27
6.59	35
6.61	30
6.63	33
6.65	33
6.67	20
6.69	38
6.71	25
6.73	24
6.75	42
6.77	40
6.79	37
6.81	40
6.83	42
6.85	26
6.87	31
6.89	39
6.91	36
6.93	31
6.95	36
6.97	32
6.99	44
7.01	30
7.03	29
7.05	30
7.07	41
7.09	35
7.11	36
7.13	29
7.15	26
7.17	30
7.19	30
7.21	28
7.23	30
7.25	42
7.27	42
7.29	44
7.31	28
7.33	34
7.35	34
7.37	30
7.39	30
7.41	49
7.43	37
7.45	33
7.47	43
7.49	39
7.51	37
7.53	38
7.55	30
7.57	29
7.59	41
7.61	35
7.63	48
7.65	44
7.67	39
7.69	32
7.71	31
7.73	33
7.75	36
7.77	45
7.79	28
7.81	43
7.83	47
7.85	54
7.87	43
7.89	42
7.91	43
7.93	41
7.95	36
7.97	33
7.99	35
8.01	37
8.03	46
8.05	59
8.07	39
8.09	39
8.11	34
8.13	47
8.15	42
8.17	40
8.19	39
8.21	41
8.23	41
8.25	43
8.27	33
8.29	37
8.31	34
8.33	41
8.35	42
8.37	38
8.39	48
8.41	49
8.43	32
8.45	44
8.47	54
8.49	42
8.51	36
8.53	50
8.55	43
8.57	41
8.59	48
8.61	41
8.63	56
8.65	42
8.67	51
8.69	53
8.71	53
8.73	50
8.75	49
8.77	56
8.79	36
8.81	40
8.83	54
8.85	45
8.87	55
8.89	50
8.91	55
8.93	51
8.95	44
8.97	40
8.99	43
9.01	62
9.03	50
9.05	55
9.07	61
9.09	51
9.11	56
9.13	53
9.15	37
9.17	61
9.19	44
9.21	48
9.23	65
9.25	37
9.27	49
9.29	43
9.31	42
9.33	53
9.35	38
9.37	30
9.39	45
9.41	53
9.43	48
9.45	39
9.47	46
9.49	33
9.51	43
9.53	54
9.55	55
9.57	47
9.59	40
9.61	40
9.63	59
9.65	45
9.67	40
9.69	46
9.71	54
9.73	39
9.75	55
9.77	48
9.79	59
9.81	55
9.83	46
9.85	53
9.87	46
9.89	48
9.91	45
9.93	54
9.95	49
9.97	60
9.99	69
10.01	54
10.03	49
10.05	39
10.07	52
10.09	48
10.11	45
10.13	51
10.15	70
10.17	60
10.19	45
10.21	56
10.23	54
10.25	58
10.27	52
10.29	42
10.31	52
10.33	54
10.35	66
10.37	61
10.39	64
10.41	47
10.43	46
10.45	63
10.47	57
10.49	63
10.51	55
10.53	53
10.55	64
10.57	67
10.59	69
10.61	78
10.63	67
10.65	60
10.67	82
10.69	79
10.71	53
10.73	73
10.75	83
10.77	66
10.79	84
10.81	85
10.83	74
10.85	77
10.87	92
10.89	85
10.91	77
10.93	87
10.95	73
10.97	86
10.99	94
11.01	92
11.03	76
11.05	66
11.07	83
11.09	71
11.11	66
11.13	86
11.15	85
11.17	88
11.19	90
11.21	75
11.23	64
11.25	91
11.27	90
11.29	69
11.31	92
11.33	71
11.35	86
11.37	62
11.39	64
11.41	74
11.43	95
11.45	82
11.47	77
11.49	67
11.51	62
11.53	90
11.55	79
11.57	74
11.59	83
11.61	90
11.63	71
11.65	83
11.67	91
11.69	105
11.71	87
11.73	80
11.75	71
11.77	88
11.79	87
11.81	72
11.83	75
11.85	89
11.87	67
11.89	78
11.91	72
11.93	88
11.95	95
11.97	80
11.99	82
12.01	81
12.03	66
12.05	80
12.07	88
12.09	89
12.11	97
12.13	94
12.15	104
12.17	86
12.19	84
12.21	100
12.23	82
12.25	98
12.27	90
12.29	83
12.31	83
12.33	69
12.35	79
12.37	86
12.39	92
12.41	97
12.43	98
12.45	86
12.47	91
12.49	90
12.51	72
12.53	87
12.55	96
12.57	95
12.59	85
12.61	105
12.63	100
12.65	88
12.67	71
12.69	97
12.71	92
12.73	106
12.75	102
12.77	108
12.79	105
12.81	88
12.83	112
12.85	120
12.87	112
12.89	112
12.91	93
12.93	92
12.95	101
12.97	100
12.99	98
13.01	113
13.03	91
13.05	92
13.07	97
13.09	115
13.11	104
13.13	106
13.15	87
13.17	98
13.19	93
13.21	99
13.23	84
13.25	130
13.27	99
13.29	120
13.31	109
13.33	122
13.35	114
13.37	121
13.39	111
13.41	113
13.43	113
13.45	107
13.47	107
13.49	105
13.51	91
13.53	97
13.55	108
13.57	119
13.59	123
13.61	105
13.63	109
13.65	122
13.67	120
13.69	112
13.71	88
13.73	101
13.75	121
13.77	126
13.79	119
13.81	123
13.83	98
13.85	113
13.87	116
13.89	98
13.91	124
13.93	118
13.95	95
13.97	112
13.99	107
14.01	115
14.03	121
14.05	115
14.07	126
14.09	128
14.11	124
14.13	131
14.15	126
14.17	107
14.19	120
14.21	93
14.23	101
14.25	103
14.27	124
14.29	122
14.31	138
14.33	118
14.35	117
14.37	115
14.39	117
14.41	106
14.43	133
14.45	118
14.47	108
14.49	121
14.51	109
14.53	108
14.55	127
14.57	117
14.59	109
14.61	114
14.63	106
14.65	126
14.67	136
14.69	114
14.71	119
14.73	138
14.75	107
14.77	122
14.79	137
14.81	118
14.83	132
14.85	115
14.87	112
14.89	116
14.91	120
14.93	142
14.95	137
14.97	124
14.99	149
15.01	125
15.03	112
15.05	123
15.07	118
15.09	120
15.11	123
15.13	116
15.15	110
15.17	131
15.19	108
15.21	102
15.23	134
15.25	107
15.27	112
15.29	123
15.31	110
15.33	142
15.35	117
15.37	138
15.39	124
15.41	124
15.43	132
15.45	123
15.47	154
15.49	123
15.51	134
15.53	139
15.55	133
15.57	139
15.59	124
15.61	128
15.63	123
15.65	127
15.67	138
15.69	128
15.71	139
15.73	127
15.75	133
15.77	123
15.79	116
15.81	135
15.83	133
15.85	131
15.87	120
15.89	137
15.91	142
15.93	119
15.95	121
15.97	142
15.99	106
16.01	122
16.03	137
16.05	135
16.07	138
16.09	133
16.11	116
16.13	126
16.15	107
16.17	124
16.19	109
16.21	136
16.23	119
16.25	122
16.27	120
16.29	135
16.31	123
16.33	146
16.35	116
16.37	127
16.39	107
16.41	123
16.43	133
16.45	99
16.47	141
16.49	121
16.51	141
16.53	120
16.55	142
16.57	139
16.59	143
16.61	127
16.63	132
16.65	114
16.67	112
16.69	127
16.71	125
16.73	123
16.75	113
16.77	116
16.79	131
16.81	143
16.83	127
16.85	139
16.87	124
16.89	125
16.91	120
16.93	112
16.95	127
16.97	134
16.99	103
17.01	117
17.03	128
17.05	119
17.07	150
17.09	128
17.11	126
17.13	126
17.15	141
17.17	127
17.19	150
17.21	144
17.23	119
17.25	133
17.27	144
17.29	147
17.31	141
17.33	123
17.35	151
17.37	147
17.39	146
17.41	143
17.43	145
17.45	155
17.47	144
17.49	137
17.51	146
17.53	166
17.55	131
17.57	152
17.59	167
17.61	152
17.63	164
17.65	137
17.67	152
17.69	166
17.71	161
17.73	157
17.75	162
17.77	165
17.79	146
17.81	157
17.83	149
17.85	167
17.87	148
17.89	166
17.91	147
17.93	153
17.95	154
17.97	149
17.99	167
18.01	175
18.03	168
18.05	169
18.07	175
18.09	145
18.11	139
18.13	138
18.15	157
18.17	146
18.19	150
18.21	160
18.23	147
18.25	164
18.27	179
18.29	168
18.31	180
18.33	183
18.35	161
18.37	183
18.39	172
18.41	172
18.43	174
18.45	186
18.47	182
18.49	184
18.51	174
18.53	191
18.55	167
18.57	190
18.59	184
18.61	162
18.63	174
18.65	189
18.67	179
18.69	191
18.71	174
18.73	197
18.75	202
18.77	166
18.79	215
18.81	177
18.83	201
18.85	194
18.87	195
18.89	166
18.91	183
18.93	189
18.95	201
18.97	188
18.99	217
19.01	196
19.03	185
19.05	194
19.07	184
19.09	185
19.11	176
19.13	163
19.15	195
19.17	173
19.19	190
19.21	177
19.23	154
19.25	190
19.27	190
19.29	171
19.31	170
19.33	168
19.35	176
19.37	169
19.39	151
19.41	162
19.43	163
19.45	171
19.47	191
19.49	158
19.51	182
19.53	168
19.55	152
19.57	175
19.59	163
19.61	139
19.63	167
19.65	143
19.67	147
19.69	163
19.71	151
19.73	137
19.75	163
19.77	155
19.79	165
19.81	159
19.83	149
19.85	146
19.87	152
19.89	150
19.91	140
19.93	137
19.95	136
19.97	149
19.99	137
20.01	129
20.03	130
20.05	148
20.07	135
20.09	145
20.11	156
20.13	158
20.15	153
20.17	148
20.19	154
20.21	121
20.23	122
20.25	137
20.27	126
20.29	134
20.31	127
20.33	102
20.35	133
20.37	124
20.39	141
20.41	122
20.43	131
20.45	124
20.47	148
20.49	122
20.51	140
20.53	138
20.55	130
20.57	134
20.59	136
20.61	137
20.63	131
20.65	153
20.67	136
20.69	120
20.71	112
20.73	160
20.75	147
20.77	125
20.79	133
20.81	133
20.83	130
20.85	130
20.87	150
20.89	126
20.91	150
20.93	119
20.95	130
20.97	132
20.99	130
21.01	144
21.03	135
21.05	132
21.07	132
21.09	124
21.11	139
21.13	127
21.15	125
21.17	111
21.19	142
21.21	114
21.23	122
21.25	118
21.27	111
21.29	142
21.31	125
21.33	118
21.35	145
21.37	105
21.39	155
21.41	123
21.43	121
21.45	132
21.47	131
21.49	104
21.51	104
21.53	117
21.55	123
21.57	124
21.59	113
21.61	123
21.63	105
21.65	141
21.67	122
21.69	131
21.71	110
21.73	128
21.75	127
21.77	123
21.79	129
21.81	117
21.83	116
21.85	118
21.87	115
21.89	125
21.91	134
21.93	138
21.95	112
21.97	139
21.99	127
22.01	123
22.03	144
22.05	135
22.07	112
22.09	123
22.11	116
22.13	135
22.15	134
22.17	136
22.19	120
22.21	133
22.23	138
22.25	120
22.27	144
22.29	141
22.31	131
22.33	119
22.35	114
22.37	112
22.39	134
22.41	138
22.43	154
22.45	116
22.47	118
22.49	138
22.51	114
22.53	121
22.55	149
22.57	138
22.59	150
22.61	135
22.63	138
22.65	136
22.67	153
22.69	139
22.71	128
22.73	126
22.75	116
22.77	130
22.79	118
22.81	145
22.83	134
22.85	122
22.87	131
22.89	135
22.91	129
22.93	138
22.95	146
22.97	157
22.99	120
23.01	129
23.03	130
23.05	116
23.07	124
23.09	125
23.11	116
23.13	120
23.15	123
23.17	134
23.19	149
23.21	138
23.23	162
23.25	126
23.27	131
23.29	131
23.31	105
23.33	130
23.35	141
23.37	135
23.39	121
23.41	125
23.43	129
23.45	123
23.47	123
23.49	126
23.51	125
23.53	161
23.55	144
23.57	118
23.59	135
23.61	118
23.63	130
23.65	119
23.67	133
23.69	138
23.71	130
23.73	124
23.75	126
23.77	147
23.79	141
23.81	124
23.83	125
23.85	143
23.87	108
23.89	127
23.91	127
23.93	124
23.95	124
23.97	111
23.99	137
24.01	129
24.03	132
24.05	121
24.07	129
24.09	129
24.11	112
24.13	126
24.15	120
24.17	126
24.19	117
24.21	129
24.23	116
24.25	115
24.27	114
24.29	125
24.31	108
24.33	120
24.35	119
24.37	127
24.39	100
24.41	116
24.43	110
24.45	115
24.47	111
24.49	120
24.51	119
24.53	126
24.55	121
24.57	131
24.59	120
24.61	125
24.63	146
24.65	114
24.67	124
24.69	132
24.71	120
24.73	140
24.75	144
24.77	114
24.79	128
24.81	120
24.83	114
24.85	131
24.87	112
24.89	130
24.91	131
24.93	111
24.95	124
24.97	121
24.99	124
25.01	131
25.03	124
25.05	126
25.07	115
25.09	127
25.11	130
25.13	111
25.15	132
25.17	119
25.19	116
25.21	143
25.23	141
25.25	113
25.27	112
25.29	114
25.31	141
25.33	119
25.35	117
25.37	143
25.39	128
25.41	126
25.43	137
25.45	127
25.47	111
25.49	127
25.51	98
25.53	122
25.55	111
25.57	121
25.59	130
25.61	115
25.63	126
25.65	136
25.67	109
25.69	132
25.71	133
25.73	118
25.75	124
25.77	122
25.79	123
25.81	119
25.83	120
25.85	145
25.87	134
25.89	128
25.91	115
25.93	129
25.95	121
25.97	122
25.99	120
26.01	129
26.03	122
26.05	136
26.07	126
26.09	138
26.11	147
26.13	151
26.15	107
26.17	137
26.19	140
26.21	146
26.23	141
26.25	112
26.27	134
26.29	114
26.31	124
26.33	143
26.35	111
26.37	146
26.39	137
26.41	109
26.43	133
26.45	104
26.47	119
26.49	137
26.51	110
26.53	133
26.55	142
26.57	133
26.59	114
26.61	137
26.63	130
26.65	135
26.67	139
26.69	137
26.71	140
26.73	120
26.75	124
26.77	125
26.79	125
26.81	120
26.83	155
26.85	119
26.87	134
26.89	136
26.91	131
26.93	110
26.95	133
26.97	112
26.99	162
27.01	146
27.03	119
27.05	133
27.07	110
27.09	122
27.11	129
27.13	130
27.15	129
27.17	132
27.19	117
27.21	118
27.23	123
27.25	136
27.27	137
27.29	155
27.31	155
27.33	152
27.35	155
27.37	135
27.39	135
27.41	145
27.43	141
27.45	122
27.47	136
27.49	152
27.51	143
27.53	137
27.55	138
27.57	145
27.59	138
27.61	141
27.63	140
27.65	133
27.67	117
27.69	129
27.71	123
27.73	134
27.75	139
27.77	132
27.79	145
27.81	127
27.83	146
27.85	150
27.87	131
27.89	146
27.91	129
27.93	135
27.95	123
27.97	134
27.99	149
28.01	152
28.03	134
28.05	148
28.07	118
28.09	119
28.11	125
28.13	154
28.15	129
28.17	136
28.19	157
28.21	142
28.23	132
28.25	157
28.27	144
28.29	153
28.31	145
28.33	145
28.35	132
28.37	125
28.39	157
28.41	148
28.43	122
28.45	156
28.47	137
28.49	120
28.51	144
28.53	143
28.55	146
28.57	128
28.59	149
28.61	115
28.63	125
28.65	167
28.67	146
28.69	162
28.71	143
28.73	140
28.75	150
28.77	137
28.79	154
28.81	121
28.83	150
28.85	139
28.87	157
28.89	143
28.91	142
28.93	130
28.95	139
28.97	164
28.99	152
29.01	144
29.03	138
29.05	135
29.07	152
29.09	148
29.11	153
29.13	143
29.15	132
29.17	125
29.19	139
29.21	136
29.23	132
29.25	146
29.27	123
29.29	147
29.31	136
29.33	138
29.35	149
29.37	126
29.39	126
29.41	134
29.43	151
29.45	140
29.47	156
29.49	155
29.51	139
29.53	153
29.55	133
29.57	120
29.59	145
29.61	132
29.63	144
29.65	143
29.67	138
29.69	138
29.71	125
29.73	144
29.75	140
29.77	122
29.79	147
29.81	150
29.83	135
29.85	141
29.87	145
29.89	145
29.91	131
29.93	124
29.95	124
29.97	139
29.99	149
30.01	158
30.03	153
30.05	138
30.07	131
30.09	143
30.11	148
30.13	130
30.15	151
30.17	138
30.19	138
30.21	141
30.23	153
30.25	146
30.27	116
30.29	126
30.31	160
30.33	147
30.35	146
30.37	127
30.39	154
30.41	136
30.43	143
30.45	141
30.47	148
30.49	124
30.51	129
30.53	167
30.55	125
30.57	164
30.59	131
30.61	142
30.63	163
30.65	126
30.67	138
30.69	127
30.71	138
30.73	119
30.75	130
30.77	146
30.79	133
30.81	131
30.83	157
30.85	119
30.87	153
30.89	132
30.91	123
30.93	115
30.95	116
30.97	132
30.99	126
31.01	132
31.03	124
31.05	118
31.07	142
31.09	140
31.11	151
31.13	156
31.15	136
31.17	145
31.19	126
31.21	138
31.23	130
31.25	132
31.27	131
31.29	142
31.31	130
31.33	119
31.35	141
31.37	132
31.39	132
31.41	140
31.43	140
31.45	98
31.47	122
31.49	109
31.51	140
31.53	142
31.55	145
31.57	150
31.59	128
31.61	119
31.63	145
31.65	126
31.67	126
31.69	137
31.71	152
31.73	142
31.75	121
31.77	140
31.79	134
31.81	137
31.83	142
31.85	139
31.87	154
31.89	138
31.91	143
31.93	130
31.95	126
31.97	145
31.99	132
32.01	158
32.03	141
32.05	143
32.07	133
32.09	139
32.11	138
32.13	132
32.15	124
32.17	135
32.19	117
32.21	109
32.23	126
32.25	123
32.27	132
32.29	154
32.31	142
32.33	124
32.35	122
32.37	124
32.39	115
32.41	130
32.43	127
32.45	129
32.47	133
32.49	141
32.51	135
32.53	118
32.55	146
32.57	127
32.59	116
32.61	113
32.63	107
32.65	128
32.67	96
32.69	136
32.71	130
32.73	113
32.75	101
32.77	137
32.79	122
32.81	100
32.83	111
32.85	130
32.87	120
32.89	135
32.91	110
32.93	105
32.95	121
32.97	147
32.99	123
33.01	121
33.03	127
33.05	126
33.07	126
33.09	132
33.11	117
33.13	136
33.15	113
33.17	102
33.19	113
33.21	119
33.23	100
33.25	112
33.27	117
33.29	121
33.31	104
33.33	129
33.35	109
33.37	103
33.39	115
33.41	134
33.43	116
33.45	110
33.47	119
33.49	132
33.51	119
33.53	110
33.55	104
33.57	107
33.59	107
33.61	143
33.63	134
33.65	107
33.67	122
33.69	135
33.71	135
33.73	104
33.75	110
33.77	116
33.79	120
33.81	141
33.83	112
33.85	106
33.87	113
33.89	121
33.91	90
33.93	125
33.95	102
33.97	100
33.99	106
34.01	109
34.03	111
34.05	116
34.07	122
34.09	99
34.11	103
34.13	89
34.15	112
34.17	119
34.19	101
34.21	101
34.23	113
34.25	102
34.27	100
34.29	107
34.31	118
34.33	103
34.35	122
34.37	107
34.39	100
34.41	118
34.43	120
34.45	118
34.47	132
34.49	94
34.51	111
34.53	112
34.55	98
34.57	84
34.59	100
34.61	96
34.63	104
34.65	126
34.67	107
34.69	102
34.71	95
34.73	102
34.75	107
34.77	116
34.79	125
34.81	116
34.83	109
34.85	119
34.87	110
34.89	91
34.91	100
34.93	110
34.95	107
34.97	117
34.99	124
35.01	116
35.03	97
35.05	102
35.07	109
35.09	95
35.11	103
35.13	119
35.15	107
35.17	102
35.19	72
35.21	100
35.23	102
35.25	92
35.27	116
35.29	113
35.31	102
35.33	106
35.35	101
35.37	91
35.39	91
35.41	101
35.43	112
35.45	104
35.47	99
35.49	109
35.51	107
35.53	93
35.55	105
35.57	103
35.59	96
35.61	106
35.63	93
35.65	101
35.67	85
35.69	89
35.71	104
35.73	112
35.75	85
35.77	85
35.79	91
35.81	101
35.83	100
35.85	94
35.87	107
35.89	107
35.91	102
35.93	92
35.95	99
35.97	96
35.99	107
36.01	96
36.03	109
36.05	87
36.07	95
36.09	100
36.11	98
36.13	102
36.15	91
36.17	90
36.19	97
36.21	86
36.23	106
36.25	105
36.27	104
36.29	101
36.31	107
36.33	112
36.35	89
36.37	86
36.39	86
36.41	124
36.43	92
36.45	93
36.47	93
36.49	101
36.51	85
36.53	99
36.55	103
36.57	101
36.59	98
36.61	94
36.63	96
36.65	97
36.67	93
36.69	94
36.71	94
36.73	102
36.75	112
36.77	86
36.79	94
36.81	117
36.83	110
36.85	87
36.87	94
36.89	92
36.91	109
36.93	106
36.95	96
36.97	96
36.99	101
37.01	88
37.03	92
37.05	97
37.07	107
37.09	100
37.11	83
37.13	105
37.15	94
37.17	107
37.19	104
37.21	76
37.23	91
37.25	118
37.27	86
37.29	98
37.31	105
37.33	109
37.35	105
37.37	89
37.39	89
37.41	103
37.43	79
37.45	108
37.47	104
37.49	99
37.51	117
37.53	107
37.55	82
37.57	107
37.59	127
37.61	86
37.63	101
37.65	92
37.67	106
37.69	86
37.71	92
37.73	103
37.75	101
37.77	92
37.79	108
37.81	97
37.83	115
37.85	110
37.87	108
37.89	84
37.91	89
37.93	95
37.95	103
37.97	88
37.99	82
38.01	96
38.03	106
38.05	105
38.07	104
38.09	106
38.11	101
38.13	91
38.15	107
38.17	104
38.19	105
38.21	118
38.23	93
38.25	91
38.27	101
38.29	84
38.31	93
38.33	102
38.35	95
38.37	94
38.39	94
38.41	82
38.43	119
38.45	93
38.47	103
38.49	113
38.51	96
38.53	100
38.55	84
38.57	83
38.59	97
38.61	108
38.63	97
38.65	103
38.67	109
38.69	93
38.71	94
38.73	99
38.75	105
38.77	116
38.79	103
38.81	97
38.83	110
38.85	101
38.87	109
38.89	102
38.91	114
38.93	85
38.95	96
38.97	106
38.99	82
39.01	93
39.03	103
39.05	106
39.07	108
39.09	105
39.11	117
39.13	98
39.15	96
39.17	100
39.19	102
39.21	106
39.23	114
39.25	85
39.27	91
39.29	103
39.31	101
39.33	89
39.35	101
39.37	100
39.39	102
39.41	115
39.43	100
39.45	107
39.47	108
39.49	108
39.51	97
39.53	85
39.55	98
39.57	95
39.59	89
39.61	83
39.63	96
39.65	96
39.67	100
39.69	96
39.71	94
39.73	99
39.75	95
39.77	99
39.79	92
39.81	92
39.83	97
39.85	104
39.87	88
39.89	88
39.91	94
39.93	111
39.95	112
39.97	106
39.99	90
40.01	92
40.03	110
40.05	103
40.07	91
40.09	90
40.11	105
40.13	100
40.15	93
40.17	95
40.19	88
40.21	111
40.23	103
40.25	111
40.27	93
40.29	92
40.31	117
40.33	90
40.35	92
40.37	87
40.39	102
40.41	94
40.43	101
40.45	100
40.47	114
40.49	115
40.51	112
40.53	86
40.55	82
40.57	93
40.59	93
40.61	112
40.63	88
40.65	103
40.67	101
40.69	99
40.71	85
40.73	79
40.75	102
40.77	124
40.79	113
40.81	98
40.83	100
40.85	102
40.87	103
40.89	112
40.91	112
40.93	101
40.95	100
40.97	100
40.99	99
41.01	89
41.03	106
41.05	106
41.07	86
41.09	87
41.11	99
41.13	101
41.15	96
41.17	84
41.19	97
41.21	88
41.23	117
41.25	101
41.27	84
41.29	95
41.31	97
41.33	102
41.35	100
41.37	96
41.39	106
41.41	94
41.43	113
41.45	101
41.47	83
41.49	87
41.51	104
41.53	106
41.55	79
41.57	94
41.59	120
41.61	111
41.63	102
41.65	102
41.67	100
41.69	85
41.71	107
41.73	96
41.75	102
41.77	105
41.79	89
41.81	105
41.83	95
41.85	97
41.87	84
41.89	94
41.91	85
41.93	92
41.95	80
41.97	96
41.99	108
42.01	86
42.03	87
42.05	98
42.07	118
42.09	94
42.11	98
42.13	79
42.15	122
42.17	102
42.19	91
42.21	88
42.23	94
42.25	100
42.27	99
42.29	85
42.31	91
42.33	105
42.35	89
42.37	94
42.39	89
42.41	97
42.43	105
42.45	83
42.47	93
42.49	94
42.51	110
42.53	92
42.55	103
42.57	84
42.59	90
42.61	89
42.63	96
42.65	89
42.67	96
42.69	85
42.71	114
42.73	93
42.75	87
42.77	75
42.79	98
42.81	75
42.83	96
42.85	91
42.87	101
42.89	94
42.91	83
42.93	86
42.95	109
42.97	100
42.99	91
43.01	90
43.03	92
43.05	95
43.07	77
43.09	93
43.11	67
43.13	78
43.15	90
43.17	98
43.19	103
43.21	92
43.23	93
43.25	99
43.27	91
43.29	84
43.31	84
43.33	82
43.35	106
43.37	80
43.39	89
43.41	100
43.43	107
43.45	88
43.47	84
43.49	92
43.51	87
43.53	99
43.55	88
43.57	75
43.59	99
43.61	90
43.63	116
43.65	81
43.67	78
43.69	73
43.71	92
43.73	82
43.75	73
43.77	83
43.79	98
43.81	78
43.83	90
43.85	89
43.87	89
43.89	98
43.91	100
43.93	69
43.95	100
43.97	84
43.99	82
44.01	85
44.03	86
44.05	74
44.07	104
44.09	74
44.11	84
44.13	91
44.15	74
44.17	78
44.19	77
44.21	87
44.23	92
44.25	73
44.27	94
44.29	87
44.31	79
44.33	69
44.35	86
44.37	81
44.39	87
44.41	99
44.43	83
44.45	92
44.47	75
44.49	75
44.51	66
44.53	76
44.55	82
44.57	83
44.59	74
44.61	72
44.63	85
44.65	80
44.67	74
44.69	72
44.71	74
44.73	65
44.75	77
44.77	91
44.79	98
44.81	82
44.83	83
44.85	74
44.87	72
44.89	77
44.91	100
44.93	78
44.95	88
44.97	80
44.99	82
[truncated: 1,750 more rows]

## Sheet: 2
5.01	34
5.03	34
5.05	43
5.07	36
5.09	40
5.11	39
5.13	44
5.15	52
5.17	44
5.19	36
5.21	41
5.23	42
5.25	42
5.27	42
5.29	41
5.31	46
5.33	37
5.35	34
5.37	31
5.39	31
5.41	46
5.43	37
5.45	43
5.47	37
5.49	42
5.51	39
5.53	35
5.55	42
5.57	32
5.59	49
5.61	30
5.63	36
5.65	39
5.67	48
5.69	32
5.71	34
5.73	36
5.75	29
5.77	36
5.79	44
5.81	31
5.83	36
5.85	33
5.87	36
5.89	36
5.91	42
5.93	41
5.95	35
5.97	37
5.99	32
6.01	34
6.03	32
6.05	45
6.07	30
6.09	30
6.11	24
6.13	38
6.15	32
6.17	43
6.19	38
6.21	28
6.23	34
6.25	34
6.27	43
6.29	30
6.31	29
6.33	36
6.35	32
6.37	39
6.39	29
6.41	41
6.43	38
6.45	41
6.47	33
6.49	39
6.51	22
6.53	40
6.55	36
6.57	33
6.59	31
6.61	35
6.63	32
6.65	34
6.67	36
6.69	35
6.71	36
6.73	36
6.75	30
6.77	41
6.79	37
6.81	33
6.83	38
6.85	33
6.87	30
6.89	32
6.91	32
6.93	36
6.95	33
6.97	48
6.99	35
7.01	31
7.03	39
7.05	40
7.07	34
7.09	32
7.11	38
7.13	34
7.15	46
7.17	26
7.19	30
7.21	34
7.23	34
7.25	33
7.27	43
7.29	39
7.31	26
7.33	27
7.35	36
7.37	37
7.39	37
7.41	35
7.43	37
7.45	40
7.47	30
7.49	30
7.51	36
7.53	34
7.55	35
7.57	34
7.59	30
7.61	36
7.63	40
7.65	31
7.67	36
7.69	25
7.71	32
7.73	38
7.75	31
7.77	31
7.79	42
7.81	37
7.83	38
7.85	46
7.87	42
7.89	38
7.91	41
7.93	23
7.95	33
7.97	34
7.99	35
8.01	36
8.03	43
8.05	40
8.07	45
8.09	44
8.11	41
8.13	39
8.15	38
8.17	42
8.19	36
8.21	41
8.23	43
8.25	38
8.27	41
8.29	41
8.31	34
8.33	30
8.35	37
8.37	35
8.39	36
8.41	46
8.43	38
8.45	30
8.47	35
8.49	46
8.51	37
8.53	40
8.55	40
8.57	39
8.59	32
8.61	33
8.63	31
8.65	35
8.67	49
8.69	35
8.71	28
8.73	38
8.75	36
8.77	41
8.79	36
8.81	33
8.83	33
8.85	33
8.87	36
8.89	36
8.91	39
8.93	34
8.95	22
8.97	40
8.99	42
9.01	38
9.03	43
9.05	33
9.07	34
9.09	32
9.11	25
9.13	42
9.15	43
9.17	35
9.19	43
9.21	48
9.23	35
9.25	42
9.27	29
9.29	37
9.31	33
9.33	30
9.35	28
9.37	32
9.39	30
9.41	33
9.43	27
9.45	35
9.47	32
9.49	39
9.51	33
9.53	34
9.55	28
9.57	32
9.59	40
9.61	21
9.63	33
9.65	32
9.67	34
9.69	33
9.71	28
9.73	33
9.75	28
9.77	37
9.79	31
9.81	30
9.83	42
9.85	25
9.87	34
9.89	27
9.91	37
9.93	33
9.95	29
9.97	35
9.99	35
10.01	44
10.03	36
10.05	39
10.07	44
10.09	32
10.11	29
10.13	40
10.15	34
10.17	40
10.19	23
10.21	41
10.23	38
10.25	31
10.27	41
10.29	28
10.31	43
10.33	39
10.35	44
10.37	31
10.39	35
10.41	38
10.43	33
10.45	40
10.47	38
10.49	36
10.51	35
10.53	32
10.55	38
10.57	39
10.59	34
10.61	20
10.63	23
10.65	35
10.67	32
10.69	33
10.71	30
10.73	25
10.75	44
10.77	38
10.79	30
10.81	31
10.83	38
10.85	34
10.87	37
10.89	31
10.91	42
10.93	43
10.95	36
10.97	40
10.99	38
11.01	32
11.03	39
11.05	33
11.07	27
11.09	42
11.11	33
11.13	39
11.15	32
11.17	41
11.19	35
11.21	40
11.23	33
11.25	37
11.27	56
11.29	40
11.31	42
11.33	38
11.35	29
11.37	32
11.39	38
11.41	31
11.43	42
11.45	35
11.47	40
11.49	40
11.51	35
11.53	39
11.55	37
11.57	43
11.59	32
11.61	37
11.63	44
11.65	30
11.67	32
11.69	44
11.71	42
11.73	36
11.75	24
11.77	42
11.79	40
11.81	38
11.83	40
11.85	46
11.87	39
11.89	31
11.91	28
11.93	35
11.95	35
11.97	29
11.99	30
12.01	38
12.03	25
12.05	36
12.07	35
12.09	42
12.11	28
12.13	37
12.15	35
12.17	31
12.19	39
12.21	41
12.23	34
12.25	36
12.27	27
12.29	30
12.31	35
12.33	35
12.35	33
12.37	28
12.39	44
12.41	30
12.43	31
12.45	33
12.47	28
12.49	33
12.51	35
12.53	28
12.55	33
12.57	28
12.59	37
12.61	38
12.63	28
12.65	27
12.67	36
12.69	42
12.71	37
12.73	28
12.75	35
12.77	30
12.79	36
12.81	39
12.83	41
12.85	25
12.87	30
12.89	31
12.91	39
12.93	34
12.95	29
12.97	30
12.99	27
13.01	32
13.03	27
13.05	35
13.07	43
13.09	28
13.11	26
13.13	31
13.15	27
13.17	29
13.19	40
13.21	39
13.23	28
13.25	33
13.27	33
13.29	42
13.31	43
13.33	37
13.35	31
13.37	34
13.39	35
13.41	37
13.43	36
13.45	31
13.47	33
13.49	29
13.51	37
13.53	31
13.55	28
13.57	28
13.59	34
13.61	29
13.63	39
13.65	24
13.67	23
13.69	33
13.71	36
13.73	25
13.75	35
13.77	28
13.79	30
13.81	28
13.83	32
13.85	39
13.87	29
13.89	25
13.91	34
13.93	27
13.95	28
13.97	37
13.99	29
14.01	32
14.03	27
14.05	29
14.07	28
14.09	36
14.11	37
14.13	32
14.15	31
14.17	35
14.19	33
14.21	31
14.23	34
14.25	29
14.27	31
14.29	30
14.31	27
14.33	27
14.35	31
14.37	24
14.39	31
14.41	20
14.43	32
14.45	29
14.47	42
14.49	38
14.51	37
14.53	30
14.55	36
14.57	34
14.59	39
14.61	45
14.63	38
14.65	34
14.67	31
14.69	37
14.71	30
14.73	36
14.75	28
14.77	35
14.79	36
14.81	32
14.83	34
14.85	35
14.87	36
14.89	28
14.91	27
14.93	29
14.95	36
14.97	35
14.99	38
15.01	24
15.03	36
15.05	35
15.07	33
15.09	39
15.11	36
15.13	27
15.15	34
15.17	29
15.19	32
15.21	44
15.23	36
15.25	35
15.27	32
15.29	43
15.31	36
15.33	49
15.35	32
15.37	37
15.39	32
15.41	32
15.43	26
15.45	31
15.47	40
15.49	42
15.51	29
15.53	31
15.55	38
15.57	40
15.59	32
15.61	30
15.63	28
15.65	37
15.67	45
15.69	38
15.71	38
15.73	43
15.75	51
15.77	46
15.79	31
15.81	37
15.83	39
15.85	40
15.87	39
15.89	34
15.91	33
15.93	38
15.95	35
15.97	33
15.99	38
16.01	44
16.03	37
16.05	44
16.07	34
16.09	40
16.11	33
16.13	38
16.15	38
16.17	40
16.19	42
16.21	48
16.23	34
16.25	33
16.27	38
16.29	41
16.31	53
16.33	44
16.35	40
16.37	34
16.39	41
16.41	36
16.43	34
16.45	32
16.47	44
16.49	38
16.51	44
16.53	31
16.55	44
16.57	40
16.59	42
16.61	35
16.63	43
16.65	43
16.67	37
16.69	36
16.71	42
16.73	37
16.75	33
16.77	33
16.79	39
16.81	40
16.83	53
16.85	40
16.87	43
16.89	46
16.91	46
16.93	43
16.95	49
16.97	40
16.99	35
17.01	36
17.03	50
17.05	41
17.07	39
17.09	38
17.11	42
17.13	55
17.15	57
17.17	31
17.19	48
17.21	41
17.23	49
17.25	38
17.27	49
17.29	32
17.31	47
17.33	35
17.35	38
17.37	38
17.39	47
17.41	51
17.43	37
17.45	54
17.47	38
17.49	55
17.51	47
17.53	39
17.55	32
17.57	51
17.59	58
17.61	39
17.63	42
17.65	53
17.67	49
17.69	52
17.71	39
17.73	44
17.75	51
17.77	59
17.79	50
17.81	49
17.83	53
17.85	58
17.87	48
17.89	41
17.91	53
17.93	40
17.95	46
17.97	52
17.99	50
18.01	53
18.03	62
18.05	65
18.07	46
18.09	58
18.11	46
18.13	59
18.15	63
18.17	54
18.19	54
18.21	55
18.23	51
18.25	53
18.27	52
18.29	56
18.31	54
18.33	50
18.35	46
18.37	62
18.39	54
18.41	49
18.43	66
18.45	52
18.47	51
18.49	52
18.51	48
18.53	79
18.55	61
18.57	45
18.59	71
18.61	63
18.63	55
18.65	57
18.67	51
18.69	54
18.71	65
18.73	61
18.75	56
18.77	51
18.79	47
18.81	52
18.83	63
18.85	43
18.87	50
18.89	64
18.91	59
18.93	64
18.95	51
18.97	59
18.99	47
19.01	56
19.03	53
19.05	50
19.07	66
19.09	60
19.11	50
19.13	62
19.15	62
19.17	61
19.19	60
19.21	57
19.23	69
19.25	54
19.27	59
19.29	62
19.31	60
19.33	66
19.35	54
19.37	54
19.39	50
19.41	62
19.43	70
19.45	57
19.47	63
19.49	44
19.51	57
19.53	49
19.55	48
19.57	56
19.59	63
19.61	40
19.63	59
19.65	72
19.67	49
19.69	48
19.71	61
19.73	64
19.75	50
19.77	49
19.79	61
19.81	62
19.83	59
19.85	61
19.87	51
19.89	43
19.91	56
19.93	53
19.95	49
19.97	61
19.99	53
20.01	51
20.03	60
20.05	54
20.07	55
20.09	59
20.11	44
20.13	41
20.15	52
20.17	58
20.19	58
20.21	59
20.23	40
20.25	46
20.27	66
20.29	58
20.31	56
20.33	59
20.35	51
20.37	51
20.39	60
20.41	51
20.43	50
20.45	54
20.47	50
20.49	67
20.51	66
20.53	54
20.55	57
20.57	55
20.59	48
20.61	65
20.63	61
20.65	65
20.67	63
20.69	68
20.71	51
20.73	62
20.75	58
20.77	66
20.79	76
20.81	63
20.83	59
20.85	50
20.87	56
20.89	53
20.91	71
20.93	61
20.95	62
20.97	63
20.99	52
21.01	59
21.03	65
21.05	52
21.07	54
21.09	60
21.11	63
21.13	55
21.15	63
21.17	54
21.19	58
21.21	58
21.23	66
21.25	65
21.27	61
21.29	67
21.31	69
21.33	66
21.35	60
21.37	63
21.39	71
21.41	75
21.43	61
21.45	63
21.47	69
21.49	61
21.51	63
21.53	62
21.55	52
21.57	80
21.59	71
21.61	63
21.63	52
21.65	61
21.67	75
21.69	81
21.71	63
21.73	69
21.75	64
21.77	66
21.79	54
21.81	58
21.83	60
21.85	56
21.87	60
21.89	52
21.91	61
21.93	78
21.95	57
21.97	63
21.99	53
22.01	62
22.03	67
22.05	72
22.07	57
22.09	60
22.11	57
22.13	60
22.15	65
22.17	64
22.19	53
22.21	58
22.23	53
22.25	63
22.27	64
22.29	61
22.31	55
22.33	63
22.35	74
22.37	66
22.39	77
22.41	60
22.43	56
22.45	61
22.47	65
22.49	67
22.51	61
22.53	72
22.55	50
22.57	60
22.59	59
22.61	63
22.63	53
22.65	55
22.67	64
22.69	61
22.71	69
22.73	64
22.75	60
22.77	59
22.79	57
22.81	69
22.83	53
22.85	55
22.87	53
22.89	82
22.91	66
22.93	72
22.95	64
22.97	60
22.99	65
23.01	65
23.03	62
23.05	66
23.07	50
23.09	62
23.11	67
23.13	71
23.15	64
23.17	68
23.19	56
23.21	65
23.23	57
23.25	54
23.27	50
23.29	69
23.31	59
23.33	58
23.35	42
23.37	71
23.39	62
23.41	55
23.43	55
23.45	65
23.47	63
23.49	72
23.51	66
23.53	55
23.55	70
23.57	72
23.59	63
23.61	55
23.63	57
23.65	53
23.67	62
23.69	53
23.71	57
23.73	72
23.75	70
23.77	46
23.79	75
23.81	65
23.83	53
23.85	61
23.87	69
23.89	60
23.91	70
23.93	53
23.95	63
23.97	54
23.99	58
24.01	56
24.03	63
24.05	58
24.07	57
24.09	55
24.11	67
24.13	82
24.15	71
24.17	59
24.19	65
24.21	61
24.23	47
24.25	67
24.27	52
24.29	52
24.31	50
24.33	68
24.35	66
24.37	53
24.39	65
24.41	65
24.43	47
24.45	52
24.47	61
24.49	61
24.51	52
24.53	55
24.55	61
24.57	67
24.59	83
24.61	50
24.63	61
24.65	63
24.67	65
24.69	73
24.71	53
24.73	72
24.75	59
24.77	58
24.79	50
24.81	54
24.83	54
24.85	53
24.87	68
24.89	57
24.91	70
24.93	62
24.95	66
24.97	50
24.99	61
25.01	60
25.03	60
25.05	55
25.07	58
25.09	52
25.11	59
25.13	55
25.15	48
25.17	53
25.19	55
25.21	51
25.23	41
25.25	68
25.27	54
25.29	63
25.31	46
25.33	54
25.35	68
25.37	54
25.39	50
25.41	50
25.43	65
25.45	58
25.47	45
25.49	61
25.51	58
25.53	48
25.55	54
25.57	67
25.59	47
25.61	54
25.63	67
25.65	54
25.67	63
25.69	44
25.71	53
25.73	64
25.75	61
25.77	51
25.79	65
25.81	61
25.83	65
25.85	77
25.87	45
25.89	55
25.91	58
25.93	58
25.95	62
25.97	54
25.99	49
26.01	49
26.03	60
26.05	65
26.07	50
26.09	54
26.11	60
26.13	53
26.15	55
26.17	50
26.19	56
26.21	45
26.23	83
26.25	57
26.27	70
26.29	53
26.31	60
26.33	55
26.35	60
26.37	57
26.39	49
26.41	47
26.43	56
26.45	63
26.47	51
26.49	54
26.51	54
26.53	51
26.55	49
26.57	53
26.59	51
26.61	48
26.63	64
26.65	56
26.67	54
26.69	67
26.71	49
26.73	45
26.75	57
26.77	56
26.79	63
26.81	60
26.83	58
26.85	60
26.87	51
26.89	47
26.91	55
26.93	59
26.95	61
26.97	65
26.99	57
27.01	55
27.03	54
27.05	61
27.07	59
27.09	59
27.11	53
27.13	35
27.15	54
27.17	50
27.19	57
27.21	63
27.23	62
27.25	49
27.27	69
27.29	46
27.31	56
27.33	54
27.35	47
27.37	58
27.39	70
27.41	47
27.43	56
27.45	51
27.47	48
27.49	59
27.51	60
27.53	64
27.55	48
27.57	53
27.59	53
27.61	53
27.63	53
27.65	52
27.67	50
27.69	69
27.71	46
27.73	64
27.75	54
27.77	60
27.79	50
27.81	49
27.83	49
27.85	49
27.87	60
27.89	51
27.91	58
27.93	52
27.95	53
27.97	60
27.99	66
28.01	56
28.03	50
28.05	52
28.07	49
28.09	61
28.11	54
28.13	55
28.15	54
28.17	57
28.19	58
28.21	38
28.23	52
28.25	58
28.27	42
28.29	54
28.31	44
28.33	41
28.35	50
28.37	44
28.39	49
28.41	49
28.43	55
28.45	48
28.47	66
28.49	52
28.51	51
28.53	53
28.55	46
28.57	52
28.59	48
28.61	64
28.63	55
28.65	41
28.67	61
28.69	49
28.71	50
28.73	49
28.75	56
28.77	47
28.79	56
28.81	62
28.83	47
28.85	57
28.87	45
28.89	63
28.91	44
28.93	71
28.95	49
28.97	42
28.99	47
29.01	49
29.03	44
29.05	57
29.07	60
29.09	47
29.11	51
29.13	57
29.15	44
29.17	42
29.19	53
29.21	51
29.23	66
29.25	41
29.27	47
29.29	49
29.31	40
29.33	51
29.35	56
29.37	40
29.39	46
29.41	44
29.43	48
29.45	54
29.47	37
29.49	43
29.51	48
29.53	60
29.55	54
29.57	58
29.59	42
29.61	59
29.63	46
29.65	67
29.67	51
29.69	46
29.71	58
29.73	42
29.75	38
29.77	45
29.79	46
29.81	45
29.83	48
29.85	50
29.87	50
29.89	53
29.91	45
29.93	51
29.95	55
29.97	42
29.99	52
30.01	51
30.03	54
30.05	46
30.07	36
30.09	55
30.11	58
30.13	52
30.15	65
30.17	53
30.19	65
30.21	55
30.23	58
30.25	45
30.27	52
30.29	30
30.31	51
30.33	50
30.35	50
30.37	43
30.39	47
30.41	55
30.43	59
30.45	55
30.47	65
30.49	47
30.51	44
30.53	56
30.55	47
30.57	57
30.59	52
30.61	47
30.63	55
30.65	61
30.67	51
30.69	52
30.71	53
30.73	55
30.75	56
30.77	50
30.79	53
30.81	57
30.83	49
30.85	44
30.87	51
30.89	41
30.91	53
30.93	50
30.95	57
30.97	51
30.99	56
31.01	49
31.03	44
31.05	40
31.07	57
31.09	48
31.11	49
31.13	48
31.15	56
31.17	53
31.19	38
31.21	37
31.23	41
31.25	53
31.27	69
31.29	55
31.31	42
31.33	45
31.35	51
31.37	50
31.39	54
31.41	57
31.43	32
31.45	50
31.47	54
31.49	37
31.51	54
31.53	48
31.55	42
31.57	41
31.59	45
31.61	64
31.63	50
31.65	47
31.67	58
31.69	57
31.71	40
31.73	46
31.75	44
31.77	52
31.79	56
31.81	45
31.83	53
31.85	44
31.87	59
31.89	42
31.91	52
31.93	38
31.95	53
31.97	56
31.99	52
32.01	41
32.03	54
32.05	49
32.07	57
32.09	43
32.11	57
32.13	59
32.15	56
32.17	47
32.19	55
32.21	48
32.23	47
32.25	59
32.27	49
32.29	38
32.31	63
32.33	48
32.35	49
32.37	46
32.39	42
32.41	43
32.43	44
32.45	43
32.47	44
32.49	38
32.51	50
32.53	55
32.55	51
32.57	56
32.59	52
32.61	40
32.63	48
32.65	41
32.67	45
32.69	45
32.71	46
32.73	42
32.75	43
32.77	46
32.79	49
32.81	42
32.83	44
32.85	52
32.87	47
32.89	48
32.91	46
32.93	44
32.95	37
32.97	45
32.99	58
33.01	58
33.03	34
33.05	50
33.07	47
33.09	42
33.11	47
33.13	46
33.15	42
33.17	47
33.19	48
33.21	57
33.23	52
33.25	47
33.27	40
33.29	40
33.31	49
33.33	52
33.35	39
33.37	48
33.39	41
33.41	48
33.43	41
33.45	42
33.47	51
33.49	38
33.51	51
33.53	45
33.55	52
33.57	49
33.59	43
33.61	51
33.63	51
33.65	50
33.67	56
33.69	36
33.71	46
33.73	45
33.75	47
33.77	37
33.79	48
33.81	45
33.83	45
33.85	49
33.87	42
33.89	42
33.91	40
33.93	36
33.95	44
33.97	41
33.99	49
34.01	43
34.03	41
34.05	57
34.07	48
34.09	42
34.11	46
34.13	48
34.15	41
34.17	53
34.19	42
34.21	60
34.23	46
34.25	44
34.27	35
34.29	49
34.31	38
34.33	42
34.35	38
34.37	46
34.39	42
34.41	43
34.43	40
34.45	43
34.47	44
34.49	47
34.51	48
34.53	44
34.55	53
34.57	51
34.59	43
34.61	40
34.63	47
34.65	40
34.67	42
34.69	44
34.71	34
34.73	38
34.75	45
34.77	41
34.79	42
34.81	49
34.83	40
34.85	38
34.87	41
34.89	35
34.91	40
34.93	44
34.95	43
34.97	48
34.99	42
35.01	48
35.03	44
35.05	50
35.07	38
35.09	43
35.11	50
35.13	39
35.15	34
35.17	40
35.19	46
35.21	48
35.23	42
35.25	43
35.27	33
35.29	30
35.31	39
35.33	36
35.35	40
35.37	39
35.39	46
35.41	41
35.43	44
35.45	43
35.47	47
35.49	47
35.51	36
35.53	41
35.55	37
35.57	39
35.59	45
35.61	40
35.63	48
35.65	36
35.67	29
35.69	42
35.71	42
35.73	44
35.75	36
35.77	38
35.79	44
35.81	43
35.83	47
35.85	41
35.87	46
35.89	43
35.91	53
35.93	39
35.95	35
35.97	46
35.99	46
36.01	40
36.03	42
36.05	42
36.07	36
36.09	33
36.11	41
36.13	33
36.15	36
36.17	48
36.19	37
36.21	50
36.23	47
36.25	39
36.27	45
36.29	44
36.31	35
36.33	46
36.35	39
36.37	52
36.39	44
36.41	43
36.43	29
36.45	45
36.47	42
36.49	42
36.51	51
36.53	34
36.55	53
36.57	45
36.59	41
36.61	29
36.63	45
36.65	35
36.67	37
36.69	29
36.71	27
36.73	53
36.75	32
36.77	43
36.79	33
36.81	40
36.83	37
36.85	36
36.87	32
36.89	43
36.91	36
36.93	52
36.95	48
36.97	39
36.99	38
37.01	38
37.03	29
37.05	39
37.07	37
37.09	51
37.11	34
37.13	36
37.15	49
37.17	38
37.19	49
37.21	50
37.23	41
37.25	40
37.27	43
37.29	46
37.31	46
37.33	38
37.35	52
37.37	46
37.39	44
37.41	30
37.43	47
37.45	38
37.47	55
37.49	37
37.51	36
37.53	42
37.55	42
37.57	40
37.59	44
37.61	36
37.63	36
37.65	51
37.67	33
37.69	50
37.71	43
37.73	45
37.75	36
37.77	42
37.79	37
37.81	44
37.83	42
37.85	46
37.87	47
37.89	35
37.91	41
37.93	59
37.95	33
37.97	52
37.99	42
38.01	40
38.03	40
38.05	46
38.07	39
38.09	46
38.11	58
38.13	35
38.15	43
38.17	42
38.19	45
38.21	50
38.23	40
38.25	36
38.27	33
38.29	36
38.31	29
38.33	42
38.35	33
38.37	36
38.39	37
38.41	30
38.43	32
38.45	41
38.47	43
38.49	52
38.51	33
38.53	46
38.55	42
38.57	38
38.59	39
38.61	49
38.63	38
38.65	48
38.67	40
38.69	48
38.71	34
38.73	33
38.75	32
38.77	27
38.79	37
38.81	35
38.83	46
38.85	41
38.87	42
38.89	36
38.91	34
38.93	56
38.95	37
38.97	37
38.99	35
39.01	38
39.03	31
39.05	47
39.07	34
39.09	50
39.11	32
39.13	41
39.15	36
39.17	37
39.19	37
39.21	41
39.23	45
39.25	43
39.27	51
39.29	42
39.31	34
39.33	46
39.35	52
39.37	49
39.39	35
39.41	27
39.43	36
39.45	45
39.47	46
39.49	50
39.51	40
39.53	42
39.55	40
39.57	40
39.59	43
39.61	38
39.63	39
39.65	35
39.67	29
39.69	45
39.71	53
39.73	33
39.75	37
39.77	38
39.79	45
39.81	38
39.83	43
39.85	35
39.87	36
39.89	45
39.91	42
39.93	37
39.95	41
39.97	44
39.99	41
40.01	36
40.03	37
40.05	37
40.07	52
40.09	48
40.11	39
40.13	30
40.15	40
40.17	37
40.19	43
40.21	49
40.23	40
40.25	36
40.27	40
40.29	44
40.31	34
40.33	29
40.35	49
40.37	40
40.39	50
40.41	44
40.43	43
40.45	42
40.47	38
40.49	41
40.51	39
40.53	32
40.55	42
40.57	46
40.59	45
40.61	43
40.63	31
40.65	42
40.67	27
40.69	42
40.71	47
40.73	47
40.75	43
40.77	46
40.79	44
40.81	45
40.83	42
40.85	47
40.87	42
40.89	31
40.91	48
40.93	39
40.95	37
40.97	38
40.99	43
41.01	39
41.03	36
41.05	46
41.07	41
41.09	44
41.11	42
41.13	39
41.15	37
41.17	34
41.19	38
41.21	38
41.23	34
41.25	44
41.27	48
41.29	38
41.31	31
41.33	42
41.35	29
41.37	46
41.39	37
41.41	49
41.43	44
41.45	40
41.47	37
41.49	46
41.51	38
41.53	44
41.55	35
41.57	43
41.59	34
41.61	40
41.63	39
41.65	38
41.67	51
41.69	40
41.71	42
41.73	33
41.75	40
41.77	48
41.79	38
41.81	51
41.83	45
41.85	39
41.87	42
41.89	34
41.91	48
41.93	42
41.95	40
41.97	33
41.99	48
42.01	41
42.03	41
42.05	40
42.07	39
42.09	41
42.11	36
42.13	31
42.15	34
42.17	43
42.19	44
42.21	39
42.23	44
42.25	45
42.27	33
42.29	40
42.31	43
42.33	38
42.35	38
42.37	35
42.39	45
42.41	43
42.43	44
42.45	45
42.47	41
42.49	41
42.51	50
42.53	37
42.55	43
42.57	41
42.59	41
42.61	43
42.63	43
42.65	41
42.67	40
42.69	47
42.71	41
42.73	33
42.75	53
42.77	36
42.79	37
42.81	41
42.83	42
42.85	42
42.87	37
42.89	37
42.91	32
42.93	43
42.95	36
42.97	41
42.99	43
43.01	36
43.03	35
43.05	44
43.07	45
43.09	42
43.11	43
43.13	32
43.15	46
43.17	36
43.19	36
43.21	37
43.23	44
43.25	39
43.27	35
43.29	34
43.31	41
43.33	41
43.35	39
43.37	43
43.39	30
43.41	36
43.43	41
43.45	39
43.47	32
43.49	44
43.51	34
43.53	39
43.55	45
43.57	42
43.59	37
43.61	39
43.63	43
43.65	43
43.67	43
43.69	37
43.71	37
43.73	38
43.75	44
43.77	31
43.79	40
43.81	34
43.83	48
43.85	54
43.87	42
43.89	39
43.91	36
43.93	41
43.95	35
43.97	40
43.99	34
44.01	30
44.03	32
44.05	39
44.07	35
44.09	33
44.11	30
44.13	40
44.15	25
44.17	40
44.19	33
44.21	45
44.23	34
44.25	41
44.27	36
44.29	30
44.31	37
44.33	36
44.35	31
44.37	43
44.39	33
44.41	36
44.43	40
44.45	36
44.47	50
44.49	33
44.51	35
44.53	28
44.55	33
44.57	37
44.59	34
44.61	36
44.63	23
44.65	42
44.67	36
44.69	35
44.71	33
44.73	49
44.75	37
44.77	32
44.79	43
44.81	35
44.83	33
44.85	37
44.87	38
44.89	38
44.91	35
44.93	39
44.95	42
44.97	40
44.99	39
[truncated: 1,750 more rows]

## Sheet: 3
5.01	32
5.03	47
5.05	30
5.07	39
5.09	37
5.11	26
5.13	32
5.15	21
5.17	30
5.19	32
5.21	30
5.23	21
5.25	28
5.27	38
5.29	27
5.31	30
5.33	29
5.35	20
5.37	29
5.39	34
5.41	34
5.43	21
5.45	28
5.47	22
5.49	23
5.51	25
5.53	25
5.55	36
5.57	22
5.59	23
5.61	22
5.63	22
5.65	32
5.67	28
5.69	34
5.71	30
5.73	38
5.75	18
5.77	24
5.79	21
5.81	24
5.83	21
5.85	27
5.87	27
5.89	31
5.91	26
5.93	25
5.95	31
5.97	19
5.99	26
6.01	20
6.03	20
6.05	28
6.07	26
6.09	25
6.11	29
6.13	29
6.15	19
6.17	32
6.19	28
6.21	22
6.23	41
6.25	24
6.27	25
6.29	27
6.31	19
6.33	21
6.35	30
6.37	25
6.39	30
6.41	13
6.43	29
6.45	21
6.47	23
6.49	28
6.51	23
6.53	29
6.55	28
6.57	38
6.59	31
6.61	15
6.63	32
6.65	26
6.67	24
6.69	15
6.71	26
6.73	28
6.75	19
6.77	24
6.79	26
6.81	24
6.83	32
6.85	28
6.87	21
6.89	32
6.91	29
6.93	20
6.95	25
6.97	24
6.99	24
7.01	29
7.03	23
7.05	29
7.07	24
7.09	29
7.11	20
7.13	18
7.15	26
7.17	34
7.19	21
7.21	26
7.23	29
7.25	20
7.27	29
7.29	16
7.31	24
7.33	24
7.35	30
7.37	38
7.39	24
7.41	31
7.43	32
7.45	25
7.47	24
7.49	24
7.51	28
7.53	23
7.55	24
7.57	23
7.59	19
7.61	23
7.63	27
7.65	18
7.67	29
7.69	30
7.71	40
7.73	25
7.75	25
7.77	24
7.79	26
7.81	22
7.83	27
7.85	23
7.87	30
7.89	33
7.91	27
7.93	20
7.95	31
7.97	29
7.99	30
8.01	22
8.03	18
8.05	32
8.07	24
8.09	27
8.11	31
8.13	17
8.15	33
8.17	24
8.19	33
8.21	31
8.23	33
8.25	24
8.27	27
8.29	32
8.31	19
8.33	29
8.35	23
8.37	21
8.39	24
8.41	28
8.43	24
8.45	29
8.47	29
8.49	30
8.51	40
8.53	27
8.55	32
8.57	27
8.59	27
8.61	35
8.63	34
8.65	30
8.67	19
8.69	30
8.71	22
8.73	26
8.75	22
8.77	41
8.79	30
8.81	40
8.83	30
8.85	32
8.87	39
8.89	17
8.91	42
8.93	26
8.95	24
8.97	28
8.99	36
9.01	17
9.03	29
9.05	29
9.07	18
9.09	43
9.11	31
9.13	14
9.15	29
9.17	22
9.19	30
9.21	30
9.23	30
9.25	32
9.27	34
9.29	32
9.31	34
9.33	23
9.35	29
9.37	26
9.39	33
9.41	23
9.43	23
9.45	30
9.47	27
9.49	27
9.51	31
9.53	25
9.55	29
9.57	31
9.59	26
9.61	32
9.63	24
9.65	33
9.67	28
9.69	19
9.71	27
9.73	28
9.75	28
9.77	30
9.79	30
9.81	31
9.83	34
9.85	31
9.87	34
9.89	21
9.91	33
9.93	27
9.95	28
9.97	23
9.99	22
10.01	15
10.03	25
10.05	19
10.07	31
10.09	18
10.11	23
10.13	23
10.15	27
10.17	20
10.19	31
10.21	18
10.23	31
10.25	23
10.27	31
10.29	32
10.31	25
10.33	20
10.35	24
10.37	22
10.39	21
10.41	34
10.43	22
10.45	36
10.47	36
10.49	23
10.51	28
10.53	31
10.55	24
10.57	27
10.59	18
10.61	23
10.63	30
10.65	16
10.67	31
10.69	33
10.71	17
10.73	28
10.75	18
10.77	25
10.79	18
10.81	38
10.83	32
10.85	31
10.87	30
10.89	32
10.91	21
10.93	25
10.95	29
10.97	34
10.99	26
11.01	32
11.03	34
11.05	27
11.07	21
11.09	17
11.11	27
11.13	22
11.15	27
11.17	34
11.19	26
11.21	27
11.23	21
11.25	20
11.27	27
11.29	27
11.31	27
11.33	26
11.35	37
11.37	24
11.39	27
11.41	33
11.43	29
11.45	34
11.47	27
11.49	31
11.51	24
11.53	26
11.55	20
11.57	24
11.59	24
11.61	30
11.63	27
11.65	30
11.67	16
11.69	29
11.71	29
11.73	38
11.75	27
11.77	21
11.79	32
11.81	30
11.83	32
11.85	31
11.87	22
11.89	30
11.91	29
11.93	34
11.95	23
11.97	20
11.99	18
12.01	24
12.03	36
12.05	18
12.07	22
12.09	42
12.11	20
12.13	17
12.15	31
12.17	25
12.19	25
12.21	22
12.23	25
12.25	26
12.27	33
12.29	24
12.31	28
12.33	28
12.35	39
12.37	27
12.39	28
12.41	18
12.43	18
12.45	26
12.47	22
12.49	22
12.51	32
12.53	24
12.55	29
12.57	36
12.59	29
12.61	28
12.63	24
12.65	29
12.67	18
12.69	22
12.71	31
12.73	27
12.75	29
12.77	20
12.79	36
12.81	22
12.83	27
12.85	26
12.87	29
12.89	24
12.91	27
12.93	30
12.95	22
12.97	27
12.99	25
13.01	35
13.03	35
13.05	28
13.07	22
13.09	31
13.11	29
13.13	28
13.15	30
13.17	25
13.19	30
13.21	13
13.23	32
13.25	21
13.27	29
13.29	17
13.31	34
13.33	22
13.35	25
13.37	23
13.39	29
13.41	21
13.43	24
13.45	24
13.47	29
13.49	25
13.51	24
13.53	26
13.55	20
13.57	23
13.59	31
13.61	28
13.63	37
13.65	23
13.67	22
13.69	17
13.71	22
13.73	21
13.75	23
13.77	28
13.79	25
13.81	33
13.83	21
13.85	16
13.87	22
13.89	32
13.91	25
13.93	35
13.95	21
13.97	29
13.99	31
14.01	26
14.03	28
14.05	29
14.07	31
14.09	20
14.11	29
14.13	37
14.15	25
14.17	25
14.19	38
14.21	33
14.23	22
14.25	35
14.27	30
14.29	16
14.31	26
14.33	39
14.35	36
14.37	35
14.39	30
14.41	32
14.43	29
14.45	36
14.47	28
14.49	21
14.51	32
14.53	29
14.55	31
14.57	31
14.59	37
14.61	33
14.63	24
14.65	23
14.67	41
14.69	19
14.71	23
14.73	29
14.75	30
14.77	29
14.79	34
14.81	24
14.83	32
14.85	26
14.87	28
14.89	35
14.91	27
14.93	32
14.95	28
14.97	21
14.99	25
15.01	27
15.03	34
15.05	40
15.07	30
15.09	36
15.11	38
15.13	36
15.15	24
15.17	26
15.19	33
15.21	35
15.23	33
15.25	40
15.27	34
15.29	26
15.31	25
15.33	21
15.35	29
15.37	29
15.39	29
15.41	21
15.43	30
15.45	30
15.47	35
15.49	28
15.51	35
15.53	30
15.55	34
15.57	36
15.59	26
15.61	28
15.63	31
15.65	36
15.67	34
15.69	39
15.71	39
15.73	28
15.75	23
15.77	41
15.79	35
15.81	26
15.83	34
15.85	46
15.87	42
15.89	29
15.91	35
15.93	38
15.95	33
15.97	36
15.99	21
16.01	23
16.03	34
16.05	31
16.07	31
16.09	43
16.11	31
16.13	40
16.15	31
16.17	28
16.19	50
16.21	34
16.23	37
16.25	40
16.27	40
16.29	39
16.31	36
16.33	41
16.35	24
16.37	42
16.39	34
16.41	42
16.43	42
16.45	35
16.47	33
16.49	37
16.51	41
16.53	35
16.55	34
16.57	49
16.59	36
16.61	31
16.63	43
16.65	23
16.67	35
16.69	36
16.71	36
16.73	37
16.75	39
16.77	45
16.79	36
16.81	37
16.83	32
16.85	43
16.87	27
16.89	33
16.91	41
16.93	50
16.95	38
16.97	33
16.99	38
17.01	29
17.03	35
17.05	38
17.07	36
17.09	52
17.11	40
17.13	40
17.15	37
17.17	42
17.19	46
17.21	41
17.23	40
17.25	42
17.27	44
17.29	35
17.31	45
17.33	42
17.35	33
17.37	50
17.39	41
17.41	43
17.43	38
17.45	43
17.47	39
17.49	40
17.51	50
17.53	51
17.55	38
17.57	32
17.59	39
17.61	52
17.63	40
17.65	48
17.67	59
17.69	55
17.71	49
17.73	42
17.75	54
17.77	50
17.79	62
17.81	49
17.83	53
17.85	50
17.87	56
17.89	49
17.91	44
17.93	54
17.95	51
17.97	52
17.99	40
18.01	58
18.03	43
18.05	52
18.07	56
18.09	52
18.11	58
18.13	48
18.15	60
18.17	48
18.19	45
18.21	50
18.23	41
18.25	55
18.27	53
18.29	64
18.31	52
18.33	66
18.35	69
18.37	52
18.39	68
18.41	62
18.43	48
18.45	57
18.47	62
18.49	59
18.51	70
18.53	60
18.55	55
18.57	57
18.59	64
18.61	54
18.63	72
18.65	58
18.67	40
18.69	74
18.71	59
18.73	65
18.75	51
18.77	64
18.79	71
18.81	60
18.83	58
18.85	71
18.87	59
18.89	69
18.91	57
18.93	61
18.95	60
18.97	57
18.99	58
19.01	59
19.03	64
19.05	67
19.07	63
19.09	66
19.11	67
19.13	78
19.15	81
19.17	59
19.19	79
19.21	71
19.23	44
19.25	80
19.27	65
19.29	60
19.31	49
19.33	72
19.35	54
19.37	64
19.39	61
19.41	61
19.43	64
19.45	75
19.47	68
19.49	54
19.51	60
19.53	70
19.55	76
19.57	62
19.59	70
19.61	63
19.63	54
19.65	56
19.67	61
19.69	68
19.71	54
19.73	59
19.75	67
19.77	70
19.79	59
19.81	51
19.83	63
19.85	75
19.87	77
19.89	58
19.91	65
19.93	61
19.95	56
19.97	71
19.99	66
20.01	66
20.03	71
20.05	67
20.07	61
20.09	63
20.11	76
20.13	73
20.15	60
20.17	76
20.19	56
20.21	64
20.23	73
20.25	59
20.27	70
20.29	60
20.31	63
20.33	59
20.35	55
20.37	60
20.39	54
20.41	61
20.43	63
20.45	56
20.47	91
20.49	53
20.51	60
20.53	72
20.55	56
20.57	49
20.59	62
20.61	74
20.63	82
20.65	67
20.67	64
20.69	63
20.71	52
20.73	74
20.75	69
20.77	76
20.79	63
20.81	58
20.83	77
20.85	61
20.87	73
20.89	70
20.91	58
20.93	78
20.95	63
20.97	70
20.99	63
21.01	77
21.03	67
21.05	64
21.07	51
21.09	67
21.11	58
21.13	71
21.15	59
21.17	58
21.19	50
21.21	82
21.23	55
21.25	54
21.27	59
21.29	70
21.31	71
21.33	66
21.35	49
21.37	57
21.39	69
21.41	72
21.43	58
21.45	60
21.47	60
21.49	69
21.51	76
21.53	71
21.55	46
21.57	67
21.59	62
21.61	70
21.63	60
21.65	70
21.67	71
21.69	72
21.71	83
21.73	65
21.75	65
21.77	85
21.79	78
21.81	59
21.83	75
21.85	51
21.87	71
21.89	80
21.91	60
21.93	51
21.95	65
21.97	69
21.99	60
22.01	65
22.03	73
22.05	65
22.07	65
22.09	75
22.11	79
22.13	77
22.15	59
22.17	63
22.19	85
22.21	72
22.23	56
22.25	55
22.27	66
22.29	76
22.31	76
22.33	78
22.35	64
22.37	64
22.39	65
22.41	76
22.43	69
22.45	67
22.47	74
22.49	59
22.51	86
22.53	58
22.55	69
22.57	75
22.59	59
22.61	70
22.63	62
22.65	64
22.67	79
22.69	68
22.71	62
22.73	70
22.75	61
22.77	68
22.79	71
22.81	50
22.83	60
22.85	63
22.87	67
22.89	69
22.91	59
22.93	69
22.95	68
22.97	61
22.99	62
23.01	56
23.03	71
23.05	62
23.07	71
23.09	75
23.11	68
23.13	65
23.15	86
23.17	73
23.19	68
23.21	72
23.23	57
23.25	54
23.27	58
23.29	83
23.31	68
23.33	71
23.35	70
23.37	65
23.39	59
23.41	64
23.43	70
23.45	82
23.47	58
23.49	53
23.51	72
23.53	60
23.55	76
23.57	55
23.59	75
23.61	56
23.63	67
23.65	73
23.67	74
23.69	66
23.71	56
23.73	58
23.75	79
23.77	61
23.79	75
23.81	59
23.83	72
23.85	74
23.87	54
23.89	59
23.91	71
23.93	67
23.95	69
23.97	53
23.99	59
24.01	48
24.03	58
24.05	51
24.07	59
24.09	56
24.11	49
24.13	58
24.15	59
24.17	43
24.19	83
24.21	71
24.23	58
24.25	56
24.27	64
24.29	66
24.31	74
24.33	69
24.35	49
24.37	71
24.39	71
24.41	71
24.43	61
24.45	68
24.47	66
24.49	50
24.51	49
24.53	57
24.55	66
24.57	55
24.59	64
24.61	62
24.63	54
24.65	62
24.67	75
24.69	62
24.71	62
24.73	57
24.75	55
24.77	45
24.79	60
24.81	55
24.83	71
24.85	62
24.87	74
24.89	62
24.91	61
24.93	66
24.95	59
24.97	64
24.99	77
25.01	59
25.03	70
25.05	61
25.07	67
25.09	65
25.11	70
25.13	75
25.15	68
25.17	76
25.19	55
25.21	71
25.23	66
25.25	58
25.27	67
25.29	62
25.31	54
25.33	69
25.35	57
25.37	57
25.39	62
25.41	63
25.43	63
25.45	53
25.47	52
25.49	68
25.51	66
25.53	52
25.55	52
25.57	63
25.59	40
25.61	61
25.63	70
25.65	56
25.67	59
25.69	68
25.71	58
25.73	60
25.75	65
25.77	64
25.79	62
25.81	62
25.83	63
25.85	65
25.87	58
25.89	57
25.91	64
25.93	66
25.95	60
25.97	60
25.99	57
26.01	65
26.03	77
26.05	69
26.07	72
26.09	73
26.11	91
26.13	104
26.15	89
26.17	112
26.19	94
26.21	67
26.23	82
26.25	65
26.27	64
26.29	61
26.31	58
26.33	66
26.35	56
26.37	54
26.39	60
26.41	56
26.43	69
26.45	58
26.47	74
26.49	60
26.51	65
26.53	58
26.55	54
26.57	71
26.59	64
26.61	56
26.63	58
26.65	68
26.67	47
26.69	45
26.71	56
26.73	73
26.75	58
26.77	66
26.79	56
26.81	53
26.83	56
26.85	60
26.87	67
26.89	68
26.91	47
26.93	62
26.95	57
26.97	64
26.99	61
27.01	65
27.03	53
27.05	63
27.07	54
27.09	52
27.11	66
27.13	58
27.15	49
27.17	62
27.19	59
27.21	41
27.23	52
27.25	56
27.27	73
27.29	57
27.31	65
27.33	64
27.35	51
27.37	62
27.39	49
27.41	54
27.43	60
27.45	58
27.47	65
27.49	61
27.51	55
27.53	52
27.55	60
27.57	54
27.59	45
27.61	72
27.63	51
27.65	83
27.67	65
27.69	50
27.71	45
27.73	59
27.75	60
27.77	56
27.79	39
27.81	67
27.83	60
27.85	46
27.87	54
27.89	60
27.91	68
27.93	37
27.95	57
27.97	54
27.99	58
28.01	78
28.03	49
28.05	49
28.07	52
28.09	57
28.11	47
28.13	61
28.15	51
28.17	49
28.19	58
28.21	58
28.23	49
28.25	48
28.27	55
28.29	55
28.31	51
28.33	48
28.35	42
28.37	42
28.39	55
28.41	55
28.43	58
28.45	52
28.47	45
28.49	48
28.51	51
28.53	42
28.55	47
28.57	47
28.59	55
28.61	53
28.63	50
28.65	42
28.67	59
28.69	54
28.71	63
28.73	50
28.75	52
28.77	64
28.79	47
28.81	34
28.83	63
28.85	63
28.87	47
28.89	44
28.91	51
28.93	54
28.95	42
28.97	48
28.99	44
29.01	54
29.03	47
29.05	58
29.07	42
29.09	48
29.11	52
29.13	48
29.15	44
29.17	50
29.19	49
29.21	49
29.23	50
29.25	50
29.27	54
29.29	47
29.31	48
29.33	47
29.35	65
29.37	50
29.39	57
29.41	50
29.43	42
29.45	55
29.47	45
29.49	52
29.51	55
29.53	63
29.55	45
29.57	51
29.59	42
29.61	51
29.63	37
29.65	47
29.67	59
29.69	49
29.71	42
29.73	69
29.75	59
29.77	41
29.79	48
29.81	41
29.83	56
29.85	46
29.87	40
29.89	51
29.91	36
29.93	49
29.95	50
29.97	40
29.99	36
30.01	48
30.03	42
30.05	40
30.07	50
30.09	40
30.11	41
30.13	44
30.15	53
30.17	59
30.19	55
30.21	61
30.23	50
30.25	45
30.27	27
30.29	39
30.31	47
30.33	54
30.35	39
30.37	42
30.39	44
30.41	48
30.43	58
30.45	37
30.47	41
30.49	53
30.51	51
30.53	60
30.55	51
30.57	59
30.59	47
30.61	58
30.63	57
30.65	46
30.67	54
30.69	34
30.71	55
30.73	49
30.75	39
30.77	57
30.79	54
30.81	49
30.83	46
30.85	49
30.87	47
30.89	37
30.91	48
30.93	49
30.95	43
30.97	45
30.99	51
31.01	41
31.03	46
31.05	42
31.07	37
31.09	59
31.11	30
31.13	44
31.15	59
31.17	51
31.19	54
31.21	48
31.23	54
31.25	42
31.27	52
31.29	49
31.31	44
31.33	50
31.35	51
31.37	52
31.39	46
31.41	48
31.43	57
31.45	46
31.47	39
31.49	49
31.51	43
31.53	39
31.55	62
31.57	49
31.59	48
31.61	52
31.63	51
31.65	61
31.67	43
31.69	49
31.71	45
31.73	57
31.75	54
31.77	41
31.79	53
31.81	64
31.83	66
31.85	50
31.87	54
31.89	63
31.91	53
31.93	49
31.95	39
31.97	51
31.99	41
32.01	46
32.03	63
32.05	63
32.07	45
32.09	45
32.11	37
32.13	48
32.15	35
32.17	46
32.19	38
32.21	41
32.23	47
32.25	36
32.27	48
32.29	43
32.31	39
32.33	33
32.35	49
32.37	48
32.39	44
32.41	54
32.43	39
32.45	39
32.47	44
32.49	44
32.51	40
32.53	41
32.55	40
32.57	43
32.59	37
32.61	47
32.63	49
32.65	35
32.67	43
32.69	52
32.71	38
32.73	38
32.75	44
32.77	38
32.79	40
32.81	38
32.83	42
32.85	42
32.87	43
32.89	44
32.91	47
32.93	40
32.95	42
32.97	42
32.99	42
33.01	53
33.03	39
33.05	40
33.07	39
33.09	59
33.11	56
33.13	50
33.15	34
33.17	36
33.19	32
33.21	36
33.23	41
33.25	51
33.27	36
33.29	34
33.31	38
33.33	41
33.35	43
33.37	41
33.39	61
33.41	32
33.43	42
33.45	45
33.47	38
33.49	40
33.51	32
33.53	44
33.55	36
33.57	38
33.59	36
33.61	49
33.63	39
33.65	46
33.67	39
33.69	47
33.71	42
33.73	33
33.75	47
33.77	40
33.79	44
33.81	42
33.83	45
33.85	48
33.87	36
33.89	36
33.91	42
33.93	49
33.95	48
33.97	38
33.99	46
34.01	42
34.03	38
34.05	47
34.07	38
34.09	32
34.11	30
34.13	41
34.15	55
34.17	42
34.19	47
34.21	42
34.23	26
34.25	39
34.27	41
34.29	38
34.31	31
34.33	49
34.35	45
34.37	50
34.39	43
34.41	41
34.43	33
34.45	32
34.47	45
34.49	48
34.51	43
34.53	45
34.55	34
34.57	46
34.59	46
34.61	32
34.63	43
34.65	44
34.67	37
34.69	38
34.71	40
34.73	45
34.75	36
34.77	50
34.79	34
34.81	34
34.83	48
34.85	47
34.87	37
34.89	36
34.91	32
34.93	34
34.95	45
34.97	44
34.99	43
35.01	50
35.03	38
35.05	33
35.07	37
35.09	44
35.11	35
35.13	36
35.15	41
35.17	46
35.19	44
35.21	41
35.23	47
35.25	31
35.27	33
35.29	29
35.31	44
35.33	47
35.35	38
35.37	53
35.39	34
35.41	36
35.43	42
35.45	50
35.47	39
35.49	31
35.51	41
35.53	47
35.55	31
35.57	42
35.59	50
35.61	38
35.63	37
35.65	43
35.67	32
35.69	38
35.71	36
35.73	47
35.75	49
35.77	29
35.79	45
35.81	41
35.83	38
35.85	43
35.87	36
35.89	38
35.91	29
35.93	31
35.95	28
35.97	43
35.99	39
36.01	24
36.03	32
36.05	40
36.07	36
36.09	49
36.11	21
36.13	34
36.15	35
36.17	32
36.19	57
36.21	28
36.23	39
36.25	35
36.27	44
36.29	35
36.31	43
36.33	36
36.35	41
36.37	33
36.39	41
36.41	33
36.43	34
36.45	27
36.47	31
36.49	39
36.51	38
36.53	37
36.55	33
36.57	42
36.59	43
36.61	42
36.63	49
36.65	41
36.67	41
36.69	48
36.71	53
36.73	38
36.75	52
36.77	33
36.79	44
36.81	32
36.83	54
36.85	41
36.87	35
36.89	29
36.91	46
36.93	42
36.95	37
36.97	46
36.99	33
37.01	37
37.03	41
37.05	37
37.07	30
37.09	36
37.11	33
37.13	42
37.15	33
37.17	43
37.19	54
37.21	29
37.23	33
37.25	38
37.27	51
37.29	36
37.31	38
37.33	40
37.35	31
37.37	35
37.39	35
37.41	39
37.43	38
37.45	39
37.47	47
37.49	40
37.51	34
37.53	47
37.55	37
37.57	46
37.59	31
37.61	38
37.63	40
37.65	48
37.67	37
37.69	27
37.71	38
37.73	43
37.75	35
37.77	44
37.79	37
37.81	40
37.83	44
37.85	34
37.87	31
37.89	41
37.91	39
37.93	53
37.95	39
37.97	42
37.99	34
38.01	42
38.03	33
38.05	41
38.07	38
38.09	51
38.11	38
38.13	37
38.15	42
38.17	40
38.19	42
38.21	27
38.23	31
38.25	44
38.27	37
38.29	60
38.31	40
38.33	46
38.35	42
38.37	50
38.39	44
38.41	41
38.43	42
38.45	41
38.47	42
38.49	29
38.51	41
38.53	48
38.55	48
38.57	36
38.59	40
38.61	46
38.63	44
38.65	38
38.67	43
38.69	38
38.71	48
38.73	43
38.75	40
38.77	39
38.79	36
38.81	44
38.83	40
38.85	32
38.87	31
38.89	41
38.91	46
38.93	37
38.95	35
38.97	38
38.99	30
39.01	35
39.03	46
39.05	37
39.07	48
39.09	36
39.11	52
39.13	45
39.15	40
39.17	40
39.19	32
39.21	42
39.23	43
39.25	52
39.27	34
39.29	27
39.31	47
39.33	38
39.35	36
39.37	37
39.39	31
39.41	44
39.43	38
39.45	20
39.47	33
39.49	30
39.51	35
39.53	41
39.55	38
39.57	31
39.59	36
39.61	39
39.63	47
39.65	48
39.67	34
39.69	37
39.71	37
39.73	41
39.75	41
39.77	32
39.79	35
39.81	28
39.83	38
39.85	47
39.87	38
39.89	40
39.91	49
39.93	35
39.95	31
39.97	40
39.99	27
40.01	27
40.03	41
40.05	45
40.07	41
40.09	40
40.11	43
40.13	36
40.15	33
40.17	39
40.19	48
40.21	32
40.23	37
40.25	35
40.27	31
40.29	40
40.31	36
40.33	41
40.35	38
40.37	38
40.39	40
40.41	31
40.43	29
40.45	45
40.47	32
40.49	36
40.51	34
40.53	45
40.55	44
40.57	34
40.59	37
40.61	39
40.63	30
40.65	35
40.67	40
40.69	34
40.71	35
40.73	35
40.75	38
40.77	36
40.79	37
40.81	36
40.83	42
40.85	29
40.87	34
40.89	37
40.91	39
40.93	39
40.95	36
40.97	36
40.99	31
41.01	28
41.03	33
41.05	31
41.07	34
41.09	36
41.11	34
41.13	41
41.15	35
41.17	37
41.19	39
41.21	40
41.23	30
41.25	27
41.27	30
41.29	31
41.31	27
41.33	31
41.35	29
41.37	42
41.39	41
41.41	38
41.43	40
41.45	29
41.47	38
41.49	34
41.51	29
41.53	33
41.55	29
41.57	27
41.59	46
41.61	42
41.63	32
41.65	34
41.67	35
41.69	36
41.71	34
41.73	31
41.75	36
41.77	27
41.79	44
41.81	36
41.83	33
41.85	28
41.87	34
41.89	38
41.91	43
41.93	43
41.95	42
41.97	37
41.99	36
42.01	41
42.03	37
42.05	46
42.07	38
42.09	24
42.11	42
42.13	41
42.15	34
42.17	47
42.19	49
42.21	27
42.23	21
42.25	40
42.27	24
42.29	43
42.31	42
42.33	38
42.35	48
42.37	50
42.39	36
42.41	39
42.43	35
42.45	49
42.47	30
42.49	37
42.51	43
42.53	32
42.55	28
42.57	34
42.59	37
42.61	42
42.63	41
42.65	28
42.67	25
42.69	35
42.71	29
42.73	34
42.75	46
42.77	42
42.79	33
42.81	33
42.83	52
42.85	41
42.87	39
42.89	39
42.91	28
42.93	28
42.95	30
42.97	47
42.99	42
43.01	43
43.03	33
43.05	34
43.07	27
43.09	26
43.11	41
43.13	34
43.15	37
43.17	38
43.19	37
43.21	40
43.23	38
43.25	43
43.27	46
43.29	29
43.31	37
43.33	35
43.35	39
43.37	50
43.39	36
43.41	31
43.43	28
43.45	31
43.47	38
43.49	39
43.51	38
43.53	31
43.55	32
43.57	37
43.59	26
43.61	32
43.63	27
43.65	35
43.67	35
43.69	34
43.71	31
43.73	37
43.75	40
43.77	42
43.79	42
43.81	39
43.83	27
43.85	29
43.87	33
43.89	28
43.91	45
43.93	38
43.95	32
43.97	26
43.99	34
44.01	31
44.03	32
44.05	36
44.07	43
44.09	27
44.11	35
44.13	31
44.15	25
44.17	33
44.19	33
44.21	34
44.23	36
44.25	35
44.27	34
44.29	26
44.31	27
44.33	37
44.35	43
44.37	36
44.39	37
44.41	35
44.43	39
44.45	39
44.47	40
44.49	36
44.51	30
44.53	38
44.55	28
44.57	28
44.59	33
44.61	39
44.63	43
44.65	28
44.67	37
44.69	28
44.71	33
44.73	41
44.75	28
44.77	34
44.79	28
44.81	36
44.83	32
44.85	35
44.87	35
44.89	37
44.91	28
44.93	21
44.95	34
44.97	37
44.99	32
[truncated: 1,750 more rows]
