# Supplementary material for: Antifungal screening of selenium nanoparticles biosynthesized by microcystin-producing Desmonostoc alborizicum
Source: BMC Biotechnol. 2023 Sep 27;23:41. doi: 10.1186/s12896-023-00807-4 (PMC10538242; doi:10.1186/s12896-023-00807-4)
Supplement: Supplementary file 3 — Supplementary Material 3 [file 12896_2023_807_MOESM3_ESM.xlsx]

## Sheet: 1
4000.11	1.02616
3998.18	1.02505
3996.25	1.02382
3994.32	1.02265
3992.39	1.02165
3990.46	1.02064
3988.53	1.01954
3986.6	1.01859
3984.68	1.01756
3982.75	1.01614
3980.82	1.01461
3978.89	1.01335
3976.96	1.01219
3975.03	1.01086
3973.1	1.00963
3971.18	1.0088
3969.25	1.00828
3967.32	1.00791
3965.39	1.00747
3963.46	1.00673
3961.53	1.00572
3959.6	1.00496
3957.67	1.00465
3955.75	1.00442
3953.82	1.00383
3951.89	1.00267
3949.96	1.00119
3948.03	1.00015
3946.1	0.99996
3944.17	0.99985
3942.24	0.99943
3940.32	0.99968
3938.39	1.00071
3936.46	1.00133
3934.53	1.00075
3932.6	0.99886
3930.67	0.99697
3928.74	0.99697
3926.82	0.99763
3924.89	0.99711
3922.96	0.99657
3921.03	0.99712
3919.1	0.99728
3917.17	0.99655
3915.24	0.99667
3913.31	0.99819
3911.39	0.9997
3909.46	0.99996
3907.53	0.9994
3905.6	0.99676
3903.67	0.99247
3901.74	0.98971
3899.81	0.99017
3897.88	0.99286
3895.96	0.99615
3894.03	0.99818
3892.1	0.99786
3890.17	0.99717
3888.24	0.99825
3886.31	0.99857
3884.38	0.99636
3882.46	0.99508
3880.53	0.99575
3878.6	0.99705
3876.67	0.9986
3874.74	0.99848
3872.81	0.99612
3870.88	0.99386
3868.95	0.99273
3867.03	0.99296
3865.1	0.99335
3863.17	0.99343
3861.24	0.99517
3859.31	0.99758
3857.38	0.99868
3855.45	0.99718
3853.52	0.99042
3851.6	0.98632
3849.67	0.99098
3847.74	0.99704
3845.81	0.99996
3843.88	0.99904
3841.95	0.99566
3840.02	0.99219
3838.1	0.99006
3836.17	0.99044
3834.24	0.99305
3832.31	0.99592
3830.38	0.99762
3828.45	0.9982
3826.52	0.99781
3824.59	0.99696
3822.67	0.99513
3820.74	0.9909
3818.81	0.9889
3816.88	0.99106
3814.95	0.99371
3813.02	0.99642
3811.09	0.99923
3809.16	0.99996
3807.24	0.99748
3805.31	0.99384
3803.38	0.99174
3801.45	0.98925
3799.52	0.98811
3797.59	0.99068
3795.66	0.9942
3793.74	0.99715
3791.81	0.99956
3789.88	1.0006
3787.95	0.99998
3786.02	0.99833
3784.09	0.99688
3782.16	0.99639
3780.23	0.99574
3778.31	0.99489
3776.38	0.99568
3774.45	0.9971
3772.52	0.99692
3770.59	0.99441
3768.66	0.99138
3766.73	0.99026
3764.81	0.99039
3762.88	0.99074
3760.95	0.99011
3759.02	0.98724
3757.09	0.98468
3755.16	0.9841
3753.23	0.98231
3751.3	0.97579
3749.38	0.9696
3747.45	0.96992
3745.52	0.97174
3743.59	0.97035
3741.66	0.96939
3739.73	0.97074
3737.8	0.97012
3735.87	0.96441
3733.95	0.95903
3732.02	0.95994
3730.09	0.96345
3728.16	0.96537
3726.23	0.96434
3724.3	0.9616
3722.37	0.96012
3720.45	0.96038
3718.52	0.96131
3716.59	0.96203
3714.66	0.96081
3712.73	0.95493
3710.8	0.94551
3708.87	0.94154
3706.94	0.94257
3705.02	0.94307
3703.09	0.94066
3701.16	0.9355
3699.23	0.93106
3697.3	0.92772
3695.37	0.92353
3693.44	0.9179
3691.51	0.90954
3689.59	0.89772
3687.66	0.88802
3685.73	0.88392
3683.8	0.88077
3681.87	0.8748
3679.94	0.86562
3678.01	0.85414
3676.09	0.83725
3674.16	0.81944
3672.23	0.80994
3670.3	0.79903
3668.37	0.78468
3666.44	0.77535
3664.51	0.7672
3662.58	0.75582
3660.66	0.74226
3658.73	0.72805
3656.8	0.71066
3654.87	0.69276
3652.94	0.67982
3651.01	0.66467
3649.08	0.63843
3647.15	0.61534
3645.23	0.60459
3643.3	0.59625
3641.37	0.58505
3639.44	0.57144
3637.51	0.55749
3635.58	0.54361
3633.65	0.52979
3631.73	0.51712
3629.8	0.50138
3627.87	0.48103
3625.94	0.46831
3624.01	0.46127
3622.08	0.45341
3620.15	0.4416
3618.22	0.42716
3616.3	0.41579
3614.37	0.4066
3612.44	0.3972
3610.51	0.38818
3608.58	0.37888
3606.65	0.36948
3604.72	0.36215
3602.79	0.35549
3600.87	0.34757
3598.94	0.33954
3597.01	0.33234
3595.08	0.3254
3593.15	0.31886
3591.22	0.3135
3589.29	0.30784
3587.37	0.30035
3585.44	0.29391
3583.51	0.28972
3581.58	0.28586
3579.65	0.28139
3577.72	0.27671
3575.79	0.27226
3573.86	0.268
3571.94	0.26394
3570.01	0.25971
3568.08	0.25482
3566.15	0.24995
3564.22	0.24669
3562.29	0.24433
3560.36	0.24172
3558.43	0.23898
3556.51	0.23617
3554.58	0.23321
3552.65	0.23018
3550.72	0.22733
3548.79	0.2246
3546.86	0.22172
3544.93	0.21916
3543.01	0.21716
3541.08	0.21537
3539.15	0.21341
3537.22	0.21131
3535.29	0.20938
3533.36	0.20749
3531.43	0.20552
3529.5	0.20346
3527.58	0.20148
3525.65	0.19968
3523.72	0.19816
3521.79	0.19703
3519.86	0.19588
3517.93	0.19464
3516	0.19332
3514.07	0.19187
3512.15	0.19031
3510.22	0.18887
3508.29	0.18772
3506.36	0.18648
3504.43	0.18514
3502.5	0.18406
3500.57	0.18322
3498.65	0.18234
3496.72	0.18139
3494.79	0.18053
3492.86	0.17969
3490.93	0.17881
3489	0.17794
3487.07	0.17714
3485.14	0.17641
3483.22	0.17572
3481.29	0.17522
3479.36	0.1748
3477.43	0.17437
3475.5	0.17392
3473.57	0.17341
3471.64	0.17287
3469.72	0.17234
3467.79	0.17195
3465.86	0.17162
3463.93	0.17123
3462	0.17084
3460.07	0.17052
3458.14	0.17026
3456.21	0.16998
3454.29	0.16978
3452.36	0.16959
3450.43	0.16924
3448.5	0.16875
3446.57	0.16847
3444.64	0.16844
3442.71	0.1684
3440.78	0.16842
3438.86	0.1685
3436.93	0.1685
3435	0.16838
3433.07	0.16826
3431.14	0.16828
3429.21	0.16838
3427.28	0.16845
3425.36	0.16843
3423.43	0.16835
3421.5	0.16838
3419.57	0.16859
3417.64	0.16889
3415.71	0.16915
3413.78	0.16937
3411.85	0.16954
3409.93	0.16968
3408	0.16983
3406.07	0.16993
3404.14	0.16999
3402.21	0.17007
3400.28	0.17023
3398.35	0.17046
3396.42	0.17071
3394.5	0.17094
3392.57	0.17118
3390.64	0.17142
3388.71	0.17156
3386.78	0.17165
3384.85	0.17187
3382.92	0.17217
3381	0.17247
3379.07	0.17279
3377.14	0.17309
3375.21	0.1733
3373.28	0.17344
3371.35	0.17361
3369.42	0.17378
3367.49	0.17398
3365.57	0.17425
3363.64	0.17459
3361.71	0.17496
3359.78	0.17532
3357.85	0.17569
3355.92	0.17612
3353.99	0.1766
3352.06	0.17703
3350.14	0.17741
3348.21	0.17776
3346.28	0.17812
3344.35	0.17852
3342.42	0.17896
3340.49	0.17936
3338.56	0.17967
3336.64	0.17997
3334.71	0.18033
3332.78	0.18075
3330.85	0.18114
3328.92	0.18143
3326.99	0.18171
3325.06	0.18203
3323.13	0.18234
3321.21	0.18262
3319.28	0.18286
3317.35	0.18301
3315.42	0.18311
3313.49	0.18329
3311.56	0.18351
3309.63	0.18375
3307.7	0.18405
3305.78	0.18433
3303.85	0.1845
3301.92	0.18462
3299.99	0.1847
3298.06	0.1848
3296.13	0.18496
3294.2	0.18519
3292.28	0.18541
3290.35	0.18561
3288.42	0.1858
3286.49	0.18596
3284.56	0.18608
3282.63	0.18621
3280.7	0.18635
3278.77	0.18647
3276.85	0.1866
3274.92	0.18678
3272.99	0.18701
3271.06	0.18724
3269.13	0.18741
3267.2	0.18759
3265.27	0.1878
3263.34	0.188
3261.42	0.18822
3259.49	0.18844
3257.56	0.18867
3255.63	0.18891
3253.7	0.18921
3251.77	0.1895
3249.84	0.18973
3247.92	0.1899
3245.99	0.19007
3244.06	0.19031
3242.13	0.19061
3240.2	0.19088
3238.27	0.19111
3236.34	0.19137
3234.41	0.19164
3232.49	0.19187
3230.56	0.19207
3228.63	0.19226
3226.7	0.19247
3224.77	0.19275
3222.84	0.19306
3220.91	0.19333
3218.98	0.19354
3217.06	0.19368
3215.13	0.19381
3213.2	0.19403
3211.27	0.19435
3209.34	0.19472
3207.41	0.19505
3205.48	0.19527
3203.56	0.19545
3201.63	0.19562
3199.7	0.19578
3197.77	0.19597
3195.84	0.19621
3193.91	0.1965
3191.98	0.19682
3190.05	0.19707
3188.13	0.19723
3186.2	0.19737
3184.27	0.19761
3182.34	0.19788
3180.41	0.19808
3178.48	0.19831
3176.55	0.19863
3174.63	0.19894
3172.7	0.19918
3170.77	0.1994
3168.84	0.1996
3166.91	0.19983
3164.98	0.20008
3163.05	0.20036
3161.12	0.20065
3159.2	0.20089
3157.27	0.20107
3155.34	0.20121
3153.41	0.20142
3151.48	0.2017
3149.55	0.20195
3147.62	0.20218
3145.69	0.20244
3143.77	0.20275
3141.84	0.20306
3139.91	0.20334
3137.98	0.20359
3136.05	0.20377
3134.12	0.2039
3132.19	0.20407
3130.27	0.20425
3128.34	0.2044
3126.41	0.20456
3124.48	0.20478
3122.55	0.20503
3120.62	0.20524
3118.69	0.20541
3116.76	0.20562
3114.84	0.20589
3112.91	0.20615
3110.98	0.20634
3109.05	0.20653
3107.12	0.2068
3105.19	0.20713
3103.26	0.20737
3101.33	0.2075
3099.41	0.20768
3097.48	0.20791
3095.55	0.20817
3093.62	0.20846
3091.69	0.20877
3089.76	0.2091
3087.83	0.20943
3085.91	0.20973
3083.98	0.20995
3082.05	0.21012
3080.12	0.21036
3078.19	0.21073
3076.26	0.21114
3074.33	0.21149
3072.4	0.21178
3070.48	0.21199
3068.55	0.21215
3066.62	0.21236
3064.69	0.21265
3062.76	0.21301
3060.83	0.21337
3058.9	0.21372
3056.97	0.21406
3055.05	0.21435
3053.12	0.21457
3051.19	0.21482
3049.26	0.21517
3047.33	0.21557
3045.4	0.2159
3043.47	0.21616
3041.55	0.21639
3039.62	0.2166
3037.69	0.2168
3035.76	0.21701
3033.83	0.21722
3031.9	0.21751
3029.97	0.21785
3028.04	0.21812
3026.12	0.21832
3024.19	0.21855
3022.26	0.21877
3020.33	0.21901
3018.4	0.21928
3016.47	0.21948
3014.54	0.2196
3012.61	0.21973
3010.69	0.21992
3008.76	0.22011
3006.83	0.22026
3004.9	0.22038
3002.97	0.22055
3001.04	0.22074
2999.11	0.22088
2997.19	0.22096
2995.26	0.22105
2993.33	0.22117
2991.4	0.22126
2989.47	0.22128
2987.54	0.22129
2985.61	0.22129
2983.68	0.22125
2981.76	0.22113
2979.83	0.22094
2977.9	0.22071
2975.97	0.22051
2974.04	0.22038
2972.11	0.22024
2970.18	0.22006
2968.25	0.21983
2966.33	0.21954
2964.4	0.21921
2962.47	0.21892
2960.54	0.21876
2958.61	0.21864
2956.68	0.21851
2954.75	0.2184
2952.83	0.21827
2950.9	0.21806
2948.97	0.21778
2947.04	0.21745
2945.11	0.21708
2943.18	0.21667
2941.25	0.21623
2939.32	0.21579
2937.4	0.21532
2935.47	0.21479
2933.54	0.21424
2931.61	0.21378
2929.68	0.21345
2927.75	0.21326
2925.82	0.21327
2923.9	0.21348
2921.97	0.21384
2920.04	0.21431
2918.11	0.2149
2916.18	0.21563
2914.25	0.21643
2912.32	0.21716
2910.39	0.21774
2908.47	0.2182
2906.54	0.21856
2904.61	0.21882
2902.68	0.21894
2900.75	0.21898
2898.82	0.21902
2896.89	0.21911
2894.96	0.21922
2893.04	0.21934
2891.11	0.21946
2889.18	0.21961
2887.25	0.21976
2885.32	0.21984
2883.39	0.21989
2881.46	0.22001
2879.54	0.2202
2877.61	0.22041
2875.68	0.22064
2873.75	0.22091
2871.82	0.2212
2869.89	0.22155
2867.96	0.22194
2866.03	0.22237
2864.11	0.22282
2862.18	0.22327
2860.25	0.22369
2858.32	0.22405
2856.39	0.22443
2854.46	0.22496
2852.53	0.22573
2850.6	0.22676
2848.68	0.228
2846.75	0.22937
2844.82	0.23077
2842.89	0.23208
2840.96	0.23324
2839.03	0.23421
2837.1	0.23507
2835.18	0.2359
2833.25	0.23675
2831.32	0.23761
2829.39	0.23846
2827.46	0.23926
2825.53	0.24001
2823.6	0.2407
2821.67	0.24133
2819.75	0.24199
2817.82	0.24273
2815.89	0.24346
2813.96	0.24414
2812.03	0.24476
2810.1	0.24533
2808.17	0.24587
2806.24	0.2464
2804.32	0.24696
2802.39	0.24754
2800.46	0.24816
2798.53	0.24882
2796.6	0.2494
2794.67	0.24983
2792.74	0.25022
2790.82	0.25066
2788.89	0.25115
2786.96	0.25169
2785.03	0.25225
2783.1	0.25279
2781.17	0.25327
2779.24	0.25367
2777.31	0.25405
2775.39	0.25447
2773.46	0.25496
2771.53	0.25552
2769.6	0.2561
2767.67	0.25664
2765.74	0.2571
2763.81	0.25751
2761.88	0.25795
2759.96	0.25844
2758.03	0.25899
2756.1	0.25959
2754.17	0.26019
2752.24	0.26078
2750.31	0.26134
2748.38	0.26183
2746.46	0.26231
2744.53	0.26283
2742.6	0.26337
2740.67	0.26391
2738.74	0.26449
2736.81	0.26502
2734.88	0.26544
2732.95	0.26581
2731.03	0.26626
2729.1	0.26682
2727.17	0.26742
2725.24	0.26798
2723.31	0.26851
2721.38	0.26903
2719.45	0.26955
2717.52	0.27007
2715.6	0.27062
2713.67	0.27119
2711.74	0.27176
2709.81	0.27232
2707.88	0.2729
2705.95	0.27348
2704.02	0.27404
2702.1	0.2746
2700.17	0.2752
2698.24	0.27586
2696.31	0.27653
2694.38	0.27722
2692.45	0.27791
2690.52	0.27858
2688.59	0.27925
2686.67	0.27993
2684.74	0.28066
2682.81	0.28143
2680.88	0.28223
2678.95	0.28307
2677.02	0.28393
2675.09	0.28478
2673.16	0.28562
2671.24	0.28647
2669.31	0.28736
2667.38	0.28829
2665.45	0.28927
2663.52	0.29029
2661.59	0.29128
2659.66	0.29222
2657.74	0.29314
2655.81	0.29409
2653.88	0.29507
2651.95	0.2961
2650.02	0.29713
2648.09	0.29813
2646.16	0.29917
2644.23	0.30025
2642.31	0.30128
2640.38	0.30223
2638.45	0.30318
2636.52	0.30417
2634.59	0.30518
2632.66	0.30616
2630.73	0.30713
2628.81	0.30806
2626.88	0.30893
2624.95	0.3098
2623.02	0.3107
2621.09	0.3116
2619.16	0.31247
2617.23	0.31333
2615.3	0.31417
2613.38	0.31497
2611.45	0.31573
2609.52	0.31649
2607.59	0.31726
2605.66	0.31801
2603.73	0.31872
2601.8	0.31941
2599.87	0.3201
2597.95	0.32078
2596.02	0.32149
2594.09	0.32222
2592.16	0.32297
2590.23	0.32368
2588.3	0.32432
2586.37	0.32498
2584.45	0.32569
2582.52	0.32641
2580.59	0.32715
2578.66	0.32792
2576.73	0.3287
2574.8	0.32945
2572.87	0.33017
2570.94	0.33091
2569.02	0.3317
2567.09	0.3325
2565.16	0.3333
2563.23	0.33414
2561.3	0.33502
2559.37	0.33586
2557.44	0.33665
2555.51	0.33742
2553.59	0.33822
2551.66	0.33904
2549.73	0.33992
2547.8	0.34081
2545.87	0.34165
2543.94	0.34245
2542.01	0.34326
2540.09	0.34406
2538.16	0.34485
2536.23	0.34567
2534.3	0.34653
2532.37	0.3474
2530.44	0.34828
2528.51	0.34915
2526.58	0.34996
2524.66	0.35078
2522.73	0.35166
2520.8	0.3526
2518.87	0.35357
2516.94	0.35458
2515.01	0.35563
2513.08	0.35668
2511.15	0.35772
2509.23	0.35876
2507.3	0.35992
2505.37	0.3612
2503.44	0.36257
2501.51	0.36398
2499.58	0.36538
2497.65	0.36676
2495.73	0.36818
2493.8	0.36973
2491.87	0.37142
2489.94	0.37318
2488.01	0.37499
2486.08	0.37689
2484.15	0.37882
2482.22	0.38072
2480.3	0.38259
2478.37	0.38448
2476.44	0.38644
2474.51	0.38855
2472.58	0.39077
2470.65	0.393
2468.72	0.3952
2466.79	0.39738
2464.87	0.3995
2462.94	0.40162
2461.01	0.40382
2459.08	0.40616
2457.15	0.4086
2455.22	0.41101
2453.29	0.41336
2451.37	0.41564
2449.44	0.41789
2447.51	0.42014
2445.58	0.42247
2443.65	0.42489
2441.72	0.42737
2439.79	0.42982
2437.86	0.43218
2435.94	0.43447
2434.01	0.43672
2432.08	0.439
2430.15	0.44134
2428.22	0.44376
2426.29	0.44626
2424.36	0.44872
2422.43	0.4511
2420.51	0.45345
2418.58	0.45587
2416.65	0.45838
2414.72	0.46098
2412.79	0.46366
2410.86	0.46632
2408.93	0.46888
2407.01	0.47135
2405.08	0.4738
2403.15	0.47624
2401.22	0.47869
2399.29	0.48121
2397.36	0.48372
2395.43	0.48617
2393.5	0.48851
2391.58	0.49059
2389.65	0.49267
2387.72	0.49475
2385.79	0.49683
2383.86	0.49891
2381.93	0.50099
2380	0.50307
2378.08	0.50515
2376.15	0.50724
2374.22	0.50932
2372.29	0.5114
2370.36	0.51348
2368.43	0.51556
2366.5	0.51764
2364.57	0.51972
2362.65	0.5218
2360.72	0.52388
2358.79	0.52596
2356.86	0.52804
2354.93	0.53012
2353	0.5322
2351.07	0.53428
2349.14	0.53636
2347.22	0.53844
2345.29	0.54052
2343.36	0.5426
2341.43	0.54468
2339.5	0.54676
2337.57	0.54884
2335.64	0.55092
2333.72	0.553
2331.79	0.55508
2329.86	0.55716
2327.93	0.55924
2326	0.56132
2324.07	0.5634
2322.14	0.56548
2320.21	0.56756
2318.29	0.56964
2316.36	0.57172
2314.43	0.5738
2312.5	0.57588
2310.57	0.57796
2308.64	0.58004
2306.71	0.58212
2304.78	0.5842
2302.86	0.58628
2300.93	0.58836
2299	0.59044
2297.07	0.59252
2295.14	0.5946
2293.21	0.59668
2291.28	0.59876
2289.36	0.6017
2287.43	0.60445
2285.5	0.60705
2283.57	0.60941
2281.64	0.61147
2279.71	0.61329
2277.78	0.61496
2275.85	0.61656
2273.93	0.61808
2272	0.61949
2270.07	0.62087
2268.14	0.62229
2266.21	0.6238
2264.28	0.62534
2262.35	0.62677
2260.42	0.62804
2258.5	0.62925
2256.57	0.63046
2254.64	0.63163
2252.71	0.63277
2250.78	0.63393
2248.85	0.63504
2246.92	0.63608
2245	0.637
2243.07	0.63781
2241.14	0.63854
2239.21	0.63923
2237.28	0.63988
2235.35	0.64052
2233.42	0.64118
2231.49	0.64174
2229.57	0.64215
2227.64	0.64245
2225.71	0.64263
2223.78	0.64268
2221.85	0.6427
2219.92	0.64274
2217.99	0.64273
2216.06	0.64267
2214.14	0.6425
2212.21	0.64214
2210.28	0.6417
2208.35	0.64128
2206.42	0.64085
2204.49	0.64039
2202.56	0.63997
2200.64	0.63953
2198.71	0.63902
2196.78	0.63847
2194.85	0.63786
2192.92	0.63721
2190.99	0.63655
2189.06	0.63586
2187.13	0.63515
2185.21	0.63446
2183.28	0.63374
2181.35	0.63304
2179.42	0.63241
2177.49	0.63181
2175.56	0.63119
2173.63	0.63061
2171.7	0.63007
2169.78	0.62952
2167.85	0.62902
2165.92	0.62863
2163.99	0.6283
2162.06	0.62804
2160.13	0.62783
2158.2	0.62765
2156.28	0.62756
2154.35	0.62757
2152.42	0.62766
2150.49	0.62785
2148.56	0.62815
2146.63	0.6285
2144.7	0.62893
2142.77	0.62945
2140.85	0.63001
2138.92	0.63058
2136.99	0.63125
2135.06	0.63205
2133.13	0.63289
2131.2	0.63378
2129.27	0.63472
2127.34	0.63568
2125.42	0.63671
2123.49	0.63779
2121.56	0.63886
2119.63	0.63999
2117.7	0.64126
2115.77	0.6426
2113.84	0.64396
2111.92	0.64534
2109.99	0.64671
2108.06	0.64811
2106.13	0.64961
2104.2	0.65124
2102.27	0.65296
2100.34	0.65471
2098.41	0.65644
2096.49	0.65819
2094.56	0.65998
2092.63	0.66177
2090.7	0.66361
2088.77	0.66565
2086.84	0.66785
2084.91	0.67004
2082.99	0.67218
2081.06	0.6743
2079.13	0.67646
2077.2	0.67873
2075.27	0.68111
2073.34	0.6836
2071.41	0.68613
2069.48	0.68861
2067.56	0.69094
2065.63	0.69326
2063.7	0.69579
2061.77	0.69851
2059.84	0.70134
2057.91	0.70421
2055.98	0.70706
2054.05	0.70995
2052.13	0.71288
2050.2	0.7158
2048.27	0.71878
2046.34	0.72181
2044.41	0.72475
2042.48	0.7277
2040.55	0.73098
2038.63	0.73446
2036.7	0.73781
2034.77	0.74106
2032.84	0.74433
2030.91	0.7477
2028.98	0.75116
2027.05	0.75452
2025.12	0.75774
2023.2	0.76098
2021.27	0.76411
2019.34	0.76694
2017.41	0.76982
2015.48	0.77322
2013.55	0.77692
2011.62	0.78049
2009.69	0.78382
2007.77	0.78696
2005.84	0.79009
2003.91	0.79321
2001.98	0.79619
2000.05	0.79907
1998.12	0.80199
1996.19	0.80481
1994.27	0.80717
1992.34	0.80932
1990.41	0.81192
1988.48	0.81509
1986.55	0.81842
1984.62	0.82152
1982.69	0.82425
1980.76	0.82677
1978.84	0.82924
1976.91	0.83173
1974.98	0.83429
1973.05	0.8368
1971.12	0.83905
1969.19	0.84087
1967.26	0.84258
1965.33	0.8451
1963.41	0.84835
1961.48	0.85147
1959.55	0.85428
1957.62	0.85698
1955.69	0.85966
1953.76	0.8625
1951.83	0.86554
1949.91	0.86842
1947.98	0.87086
1946.05	0.87302
1944.12	0.87516
1942.19	0.87806
1940.26	0.88234
1938.33	0.887
1936.4	0.89099
1934.48	0.89454
1932.55	0.89825
1930.62	0.90211
1928.69	0.90593
1926.76	0.9093
1924.83	0.91174
1922.9	0.91402
1920.97	0.91727
1919.05	0.92078
1917.12	0.9242
1915.19	0.92822
1913.26	0.93189
1911.33	0.9343
1909.4	0.93639
1907.47	0.93936
1905.55	0.94282
1903.62	0.94589
1901.69	0.94853
1899.76	0.9509
1897.83	0.95289
1895.9	0.9546
1893.97	0.95668
1892.04	0.95885
1890.12	0.96036
1888.19	0.96218
1886.26	0.96491
1884.33	0.96761
1882.4	0.96995
1880.47	0.97213
1878.54	0.97408
1876.61	0.9757
1874.69	0.97699
1872.76	0.97753
1870.83	0.9763
1868.9	0.97412
1866.97	0.97531
1865.04	0.97982
1863.11	0.98367
1861.19	0.98555
1859.26	0.98637
1857.33	0.98724
1855.4	0.98836
1853.47	0.98937
1851.54	0.98998
1849.61	0.98986
1847.68	0.98883
1845.76	0.98717
1843.83	0.98641
1841.9	0.98841
1839.97	0.99121
1838.04	0.99271
1836.11	0.99367
1834.18	0.99474
1832.26	0.99442
1830.33	0.99221
1828.4	0.99136
1826.47	0.99285
1824.54	0.99446
1822.61	0.99639
1820.68	0.99865
1818.75	0.99996
1816.83	1.00059
1814.9	1.00062
1812.97	0.99991
1811.04	0.99873
1809.11	0.99878
1807.18	1.00008
1805.25	1.00084
1803.32	0.99989
1801.4	0.99733
1799.47	0.99494
1797.54	0.99365
1795.61	0.99247
1793.68	0.98977
1791.75	0.98641
1789.82	0.98634
1787.9	0.98775
1785.97	0.98679
1784.04	0.98346
1782.11	0.97948
1780.18	0.97551
1778.25	0.9724
1776.32	0.96934
1774.39	0.96362
1772.47	0.95492
1770.54	0.94884
1768.61	0.9468
1766.68	0.94484
1764.75	0.94156
1762.82	0.93546
1760.89	0.92746
1758.96	0.92117
1757.04	0.91496
1755.11	0.90866
1753.18	0.90222
1751.25	0.89165
1749.32	0.87813
1747.39	0.86874
1745.46	0.86243
1743.54	0.85537
1741.61	0.84665
1739.68	0.83624
1737.75	0.82694
1735.82	0.81714
1733.89	0.80011
1731.96	0.78415
1730.03	0.77448
1728.11	0.76461
1726.18	0.75291
1724.25	0.73866
1722.32	0.72408
1720.39	0.71049
1718.46	0.69248
1716.53	0.66983
1714.6	0.65563
1712.68	0.64764
1710.75	0.63914
1708.82	0.62887
1706.89	0.61583
1704.96	0.60227
1703.03	0.59193
1701.1	0.57979
1699.18	0.56295
1697.25	0.54951
1695.32	0.53881
1693.39	0.52968
1691.46	0.52061
1689.53	0.5083
1687.6	0.49555
1685.67	0.48161
1683.75	0.46147
1681.82	0.44614
1679.89	0.43627
1677.96	0.42602
1676.03	0.41332
1674.1	0.39951
1672.17	0.38823
1670.24	0.37752
1668.32	0.36759
1666.39	0.3606
1664.46	0.35389
1662.53	0.34625
1660.6	0.34006
1658.67	0.33535
1656.74	0.3303
1654.82	0.32455
1652.89	0.31983
1650.96	0.31775
1649.03	0.31501
1647.1	0.31244
1645.17	0.31218
1643.24	0.31173
1641.31	0.31005
1639.39	0.30741
1637.46	0.30465
1635.53	0.30435
1633.6	0.30584
1631.67	0.30579
1629.74	0.30472
1627.81	0.30387
1625.88	0.30314
1623.96	0.30277
1622.03	0.30339
1620.1	0.30357
1618.17	0.30316
1616.24	0.30417
1614.31	0.30581
1612.38	0.30589
1610.46	0.30503
1608.53	0.30417
1606.6	0.30342
1604.67	0.30249
1602.74	0.30132
1600.81	0.30017
1598.88	0.29877
1596.95	0.29698
1595.03	0.2952
1593.1	0.29365
1591.17	0.29213
1589.24	0.29063
1587.31	0.28931
1585.38	0.28801
1583.45	0.28659
1581.52	0.28491
1579.6	0.28265
1577.67	0.2804
1575.74	0.27998
1573.81	0.28026
1571.88	0.27922
1569.95	0.27827
1568.02	0.27856
1566.1	0.27865
1564.17	0.27795
1562.24	0.27614
1560.31	0.27357
1558.38	0.27454
1556.45	0.2779
1554.52	0.27938
1552.59	0.28021
1550.67	0.281
1548.74	0.28177
1546.81	0.28151
1544.88	0.27998
1542.95	0.2783
1541.02	0.27936
1539.09	0.28512
1537.17	0.28824
1535.24	0.28862
1533.31	0.29018
1531.38	0.29278
1529.45	0.29381
1527.52	0.29421
1525.59	0.29505
1523.66	0.29584
1521.74	0.29813
1519.81	0.30186
1517.88	0.30514
1515.95	0.30925
1514.02	0.31306
1512.09	0.31492
1510.16	0.31499
1508.23	0.31626
1506.31	0.32606
1504.38	0.33502
1502.45	0.33846
1500.52	0.34083
1498.59	0.34452
1496.66	0.35081
1494.73	0.35681
1492.81	0.35968
1490.88	0.36148
1488.95	0.36587
1487.02	0.37185
1485.09	0.37614
1483.16	0.3786
1481.23	0.3801
1479.3	0.38065
1477.38	0.37957
1475.45	0.37686
1473.52	0.37374
1471.59	0.37222
1469.66	0.37119
1467.73	0.36879
1465.8	0.36557
1463.87	0.36297
1461.95	0.36036
1460.02	0.35619
1458.09	0.35102
1456.16	0.34867
1454.23	0.34831
1452.3	0.34692
1450.37	0.34456
1448.45	0.34191
1446.52	0.33961
1444.59	0.33739
1442.66	0.33467
1440.73	0.33131
1438.8	0.32742
1436.87	0.32365
1434.94	0.32111
1433.02	0.31887
1431.09	0.31634
1429.16	0.31428
1427.23	0.31256
1425.3	0.31062
1423.37	0.30877
1421.44	0.30702
1419.51	0.30561
1417.59	0.30568
1415.66	0.30617
1413.73	0.30603
1411.8	0.30587
1409.87	0.30613
1407.94	0.3065
1406.01	0.30714
1404.09	0.30854
1402.16	0.30979
1400.23	0.31062
1398.3	0.31186
1396.37	0.31377
1394.44	0.31652
1392.51	0.31893
1390.58	0.31958
1388.66	0.31916
1386.73	0.31911
1384.8	0.31992
1382.87	0.32132
1380.94	0.32338
1379.01	0.32576
1377.08	0.32809
1375.15	0.3312
1373.23	0.33588
1371.3	0.34061
1369.37	0.34491
1367.44	0.34933
1365.51	0.35324
1363.58	0.35734
1361.65	0.36294
1359.73	0.36838
1357.8	0.37224
1355.87	0.37503
1353.94	0.37719
1352.01	0.37848
1350.08	0.37872
1348.15	0.37819
1346.22	0.37713
1344.3	0.37546
1342.37	0.37317
1340.44	0.37114
1338.51	0.37096
1336.58	0.37249
1334.65	0.37429
1332.72	0.37595
1330.79	0.37753
1328.87	0.37909
1326.94	0.38075
1325.01	0.38251
1323.08	0.38418
1321.15	0.38575
1319.22	0.38775
1317.29	0.39048
1315.37	0.39341
1313.44	0.39628
1311.51	0.39906
1309.58	0.40175
1307.65	0.40474
1305.72	0.4086
1303.79	0.41366
1301.86	0.42025
1299.94	0.4287
1298.01	0.43908
1296.08	0.45118
1294.15	0.46425
1292.22	0.47756
1290.29	0.49077
1288.36	0.50377
1286.43	0.51628
1284.51	0.52773
1282.58	0.53763
1280.65	0.54557
1278.72	0.55118
1276.79	0.55418
1274.86	0.55462
1272.93	0.55283
1271.01	0.54934
1269.08	0.54486
1267.15	0.53993
1265.22	0.53494
1263.29	0.53049
1261.36	0.52717
1259.43	0.52525
1257.5	0.52477
1255.58	0.52572
1253.65	0.52813
1251.72	0.53208
1249.79	0.53773
1247.86	0.54495
1245.93	0.55344
1244	0.56303
1242.08	0.57324
1240.15	0.58331
1238.22	0.59279
1236.29	0.60141
1234.36	0.60886
1232.43	0.61493
1230.5	0.6194
1228.57	0.62211
1226.65	0.62324
1224.72	0.62313
1222.79	0.62214
1220.86	0.62086
1218.93	0.6199
1217	0.61931
1215.07	0.61886
1213.14	0.61827
1211.22	0.61704
1209.29	0.61479
1207.36	0.61155
1205.43	0.60734
1203.5	0.60216
1201.57	0.59611
1199.64	0.58916
1197.72	0.5815
1195.79	0.57363
1193.86	0.56557
1191.93	0.55691
1190	0.5475
1188.07	0.53745
1186.14	0.52684
1184.21	0.51587
1182.29	0.50453
1180.36	0.49267
1178.43	0.48031
1176.5	0.46753
1174.57	0.45426
1172.64	0.44068
1170.71	0.42711
1168.78	0.41378
1166.86	0.40107
1164.93	0.38961
1163	0.37975
1161.07	0.3718
1159.14	0.36607
1157.21	0.36254
1155.28	0.36104
1153.36	0.36153
1151.43	0.36374
1149.5	0.3672
1147.57	0.37167
1145.64	0.37675
1143.71	0.3817
1141.78	0.3858
1139.85	0.38847
1137.93	0.38928
1136	0.38831
1134.07	0.38595
1132.14	0.38263
1130.21	0.37883
1128.28	0.37498
1126.35	0.3713
1124.42	0.36791
1122.5	0.36474
1120.57	0.36154
1118.64	0.35834
1116.71	0.35529
1114.78	0.35226
1112.85	0.34924
1110.92	0.34646
1109	0.34405
1107.07	0.34194
1105.14	0.34005
1103.21	0.33841
1101.28	0.33717
1099.35	0.33623
1097.42	0.33534
1095.49	0.33453
1093.57	0.33422
1091.64	0.33448
1089.71	0.33493
1087.78	0.33522
1085.85	0.33533
1083.92	0.33541
1081.99	0.33555
1080.06	0.33579
1078.14	0.33613
1076.21	0.33656
1074.28	0.33715
1072.35	0.3378
1070.42	0.3384
1068.49	0.33912
1066.56	0.34015
1064.64	0.34138
1062.71	0.34279
1060.78	0.34442
1058.85	0.3461
1056.92	0.3477
1054.99	0.34922
1053.06	0.35064
1051.13	0.35188
1049.21	0.35306
1047.28	0.35422
1045.35	0.35516
1043.42	0.35574
1041.49	0.35601
1039.56	0.35606
1037.63	0.356
1035.7	0.35597
1033.78	0.35598
1031.85	0.35604
1029.92	0.35622
1027.99	0.35663
1026.06	0.35721
1024.13	0.35792
1022.2	0.35897
1020.28	0.36058
1018.35	0.36263
1016.42	0.36508
1014.49	0.368
1012.56	0.37131
1010.63	0.37482
1008.7	0.37849
1006.77	0.38236
1004.85	0.38634
1002.92	0.39043
1000.99	0.39481
999.06	0.39959
997.131	0.40485
995.202	0.41095
993.274	0.41828
991.345	0.42688
989.416	0.43668
987.488	0.44771
985.559	0.45971
983.63	0.47218
981.702	0.48477
979.773	0.49717
977.844	0.50908
975.915	0.52054
973.987	0.53157
972.058	0.54203
970.129	0.55191
968.201	0.56112
966.272	0.56907
964.343	0.57534
962.415	0.57963
960.486	0.58118
958.557	0.58002
956.629	0.57796
954.7	0.57703
952.771	0.57804
950.842	0.58091
948.914	0.58512
946.985	0.59042
945.056	0.59724
943.128	0.60559
941.199	0.61486
939.27	0.62434
937.342	0.63287
935.413	0.63946
933.484	0.64419
931.556	0.6478
929.627	0.6512
927.698	0.65562
925.769	0.66204
923.841	0.67081
921.912	0.68206
919.983	0.69531
918.055	0.70892
916.126	0.72094
914.197	0.72926
912.269	0.73175
910.34	0.728
908.411	0.71965
906.483	0.70897
904.554	0.69843
902.625	0.68995
900.696	0.68429
898.768	0.68188
896.839	0.68323
894.91	0.68809
892.982	0.69608
891.053	0.70754
889.124	0.72235
887.196	0.7397
885.267	0.75882
883.338	0.77865
881.41	0.7976
879.481	0.81442
877.552	0.82846
875.623	0.83934
873.695	0.84725
871.766	0.85287
869.837	0.85659
867.909	0.85877
865.98	0.85996
864.051	0.86036
862.123	0.86009
860.194	0.85947
858.265	0.85823
856.337	0.85635
854.408	0.8544
852.479	0.85221
850.55	0.84949
848.622	0.84677
846.693	0.84399
844.764	0.84061
842.836	0.8369
840.907	0.83305
838.978	0.82886
837.05	0.82455
835.121	0.81962
833.192	0.81256
831.264	0.80279
829.335	0.79187
827.406	0.78339
825.477	0.78078
823.549	0.78349
821.62	0.78745
819.691	0.78971
817.763	0.7897
815.834	0.78772
813.905	0.78462
811.977	0.78145
810.048	0.77835
808.119	0.77512
806.191	0.77173
804.262	0.76811
802.333	0.76434
800.404	0.76046
798.476	0.7564
796.547	0.7525
794.618	0.74904
792.69	0.74568
790.761	0.74225
788.832	0.73872
786.904	0.7348
784.975	0.73071
783.046	0.72688
781.118	0.72343
779.189	0.7206
777.26	0.71816
775.331	0.71532
773.403	0.71194
771.474	0.70843
769.545	0.70506
767.617	0.702
765.688	0.69927
763.759	0.69677
761.831	0.69463
759.902	0.69267
757.973	0.69036
756.045	0.68765
754.116	0.68505
752.187	0.68295
750.258	0.68148
748.33	0.68046
746.401	0.6794
744.472	0.67802
742.544	0.67653
740.615	0.67504
738.686	0.67367
736.758	0.67243
734.829	0.67093
732.9	0.66916
730.972	0.66739
729.043	0.66535
727.114	0.66271
725.185	0.6596
723.257	0.65579
721.328	0.6516
719.399	0.64865
717.471	0.64698
715.542	0.6448
713.613	0.64176
711.685	0.63885
709.756	0.6365
707.827	0.63482
705.899	0.63379
703.97	0.63294
702.041	0.63214
700.112	0.63154
698.184	0.63059
696.255	0.62893
694.326	0.62719
692.398	0.62553
690.469	0.6236
688.54	0.62167
686.612	0.61951
684.683	0.6164
682.754	0.61268
680.825	0.60855
678.897	0.60356
676.968	0.59783
675.039	0.59102
673.111	0.58181
671.182	0.56938
669.253	0.55456
667.325	0.54495
665.396	0.54234
663.467	0.53807
661.539	0.53151
659.61	0.52603
657.681	0.52289
655.752	0.52161
653.824	0.52232
651.895	0.52535
649.966	0.52999
648.038	0.53602
646.109	0.54349
644.18	0.55115
642.252	0.55822
640.323	0.56502
638.394	0.57084
636.466	0.57571
634.537	0.58026
632.608	0.58276
630.679	0.58272
628.751	0.58202
626.822	0.58072
624.893	0.57873
622.965	0.57668
621.036	0.57392
619.107	0.57105
617.179	0.57081
615.25	0.5739
613.321	0.57853
611.393	0.58399
609.464	0.58971
607.535	0.59428
605.606	0.59748
603.678	0.59964
601.749	0.60088
599.82	0.60214
597.892	0.60408
595.963	0.60615
594.034	0.60806
592.106	0.60994
590.177	0.61128
588.248	0.61157
586.32	0.61121
584.391	0.61054
582.462	0.61005
580.533	0.61058
578.605	0.61189
576.676	0.6137
574.747	0.61585
572.819	0.61707
570.89	0.61721
568.961	0.61733
567.033	0.61785
565.104	0.61903
563.175	0.62135
561.247	0.62519
559.318	0.63081
557.389	0.63798
555.46	0.64609
553.532	0.65467
551.603	0.66328
549.674	0.67124
547.746	0.67873
545.817	0.68669
543.888	0.69436
541.96	0.70052
540.031	0.70552
538.102	0.70919
536.174	0.71168
534.245	0.71453
532.316	0.71755
530.387	0.72013
528.459	0.72334
526.53	0.72747
524.601	0.73185
522.673	0.73613
520.744	0.7399
518.815	0.74403
516.887	0.75069
514.958	0.75844
513.029	0.76508
511.101	0.77181
509.172	0.77885
507.243	0.78493
505.314	0.7897
503.386	0.79256
501.457	0.79405
499.528	0.79628
497.6	0.79909
495.671	0.80187
493.742	0.80494
491.814	0.80773
489.885	0.81002
487.956	0.81214
486.028	0.81348
484.099	0.81473
482.17	0.81743
480.241	0.8199
478.313	0.82114
476.384	0.82265
474.455	0.82348
472.527	0.82364
470.598	0.8273
468.669	0.83447
466.741	0.84232
464.812	0.85028
462.883	0.85747
460.955	0.86164
459.026	0.86408
457.097	0.86866
455.168	0.87407
453.24	0.87971
451.311	0.88728
449.382	0.89444
447.454	0.90086
445.525	0.90778
443.596	0.91261
441.668	0.91538
439.739	0.91884
437.81	0.92301
435.882	0.92807
433.953	0.93397
432.024	0.93899
430.095	0.94326
428.167	0.94789
426.238	0.95353
424.309	0.95997
422.381	0.96291
420.452	0.96015
418.523	0.96317
416.595	0.9781
414.666	0.99048
412.737	0.99693
410.809	0.99996
408.88	1.00063
406.951	0.99924
405.022	0.9968
403.094	0.9943
401.165	0.99269
399.236	0.98762

## Sheet: 2
4000.11	0.99996
3998.18	0.99966
3996.25	0.9994
3994.32	0.99929
3992.39	0.99924
3990.46	0.99915
3988.53	0.99905
3986.6	0.9989
3984.68	0.99859
3982.75	0.99814
3980.82	0.99772
3978.89	0.99743
3976.96	0.99715
3975.03	0.99686
3973.1	0.99665
3971.18	0.99651
3969.25	0.99649
3967.32	0.99656
3965.39	0.99649
3963.46	0.99625
3961.53	0.99614
3959.6	0.99627
3957.67	0.99636
3955.75	0.9964
3953.82	0.99625
3951.89	0.99578
3949.96	0.99547
3948.03	0.99588
3946.1	0.99625
3944.17	0.99596
3942.24	0.99607
3940.32	0.99698
3938.39	0.99761
3936.46	0.99752
3934.53	0.9969
3932.6	0.99628
3930.67	0.99654
3928.74	0.99723
3926.82	0.99715
3924.89	0.99675
3922.96	0.99715
3921.03	0.99761
3919.1	0.99753
3917.17	0.99788
3915.24	0.99898
3913.31	0.9998
3911.39	0.99996
3909.46	0.99966
3907.53	0.99844
3905.6	0.99655
3903.67	0.9957
3901.74	0.99648
3899.81	0.99783
3897.88	0.99939
3895.96	1
3894.03	0.99903
3892.1	0.99823
3890.17	0.9992
3888.24	0.99967
3886.31	0.99877
3884.38	0.99834
3882.46	0.99829
3880.53	0.99867
3878.6	0.99996
3876.67	0.99999
3874.74	0.99849
3872.81	0.99734
3870.88	0.99723
3868.95	0.99824
3867.03	0.99878
3865.1	0.99811
3863.17	0.99853
3861.24	1.00009
3859.31	1.00035
3857.38	0.99879
3855.45	0.99597
3853.52	0.995
3851.6	0.99844
3849.67	1.00105
3847.74	1.00142
3845.81	1.00043
3843.88	0.99894
3841.95	0.99747
3840.02	0.99627
3838.1	0.99666
3836.17	0.99852
3834.24	0.99965
3832.31	0.99996
3830.38	1.00005
3828.45	0.99964
3826.52	0.99899
3824.59	0.99808
3822.67	0.99625
3820.74	0.9954
3818.81	0.99652
3816.88	0.99733
3814.95	0.99861
3813.02	0.99985
3811.09	0.99946
3809.16	0.99772
3807.24	0.99624
3805.31	0.99576
3803.38	0.99445
3801.45	0.99328
3799.52	0.9943
3797.59	0.99531
3795.66	0.996
3793.74	0.99673
3791.81	0.99667
3789.88	0.99597
3787.95	0.99491
3786.02	0.99377
3784.09	0.99323
3782.16	0.99272
3780.23	0.99186
3778.31	0.99193
3776.38	0.99256
3774.45	0.99206
3772.52	0.99039
3770.59	0.98876
3768.66	0.9883
3766.73	0.98826
3764.81	0.98799
3762.88	0.98737
3760.95	0.98579
3759.02	0.98423
3757.09	0.98377
3755.16	0.98262
3753.23	0.97974
3751.3	0.97693
3749.38	0.97702
3747.45	0.97709
3745.52	0.97556
3743.59	0.97521
3741.66	0.97557
3739.73	0.97419
3737.8	0.97088
3735.87	0.96747
3733.95	0.96716
3732.02	0.96884
3730.09	0.96922
3728.16	0.96772
3726.23	0.96569
3724.3	0.96445
3722.37	0.96407
3720.45	0.96405
3718.52	0.96396
3716.59	0.96322
3714.66	0.96095
3712.73	0.95712
3710.8	0.95424
3708.87	0.95385
3706.94	0.95329
3705.02	0.95129
3703.09	0.94847
3701.16	0.94604
3699.23	0.94417
3697.3	0.94167
3695.37	0.9384
3693.44	0.93447
3691.51	0.92956
3689.59	0.92501
3687.66	0.92249
3685.73	0.92025
3683.8	0.91671
3681.87	0.91182
3679.94	0.90599
3678.01	0.89928
3676.09	0.89148
3674.16	0.88526
3672.23	0.88068
3670.3	0.87401
3668.37	0.86719
3666.44	0.86204
3664.51	0.85598
3662.58	0.84854
3660.66	0.84063
3658.73	0.83241
3656.8	0.823
3654.87	0.81391
3652.94	0.80612
3651.01	0.79608
3649.08	0.78237
3647.15	0.77166
3645.23	0.76512
3643.3	0.75839
3641.37	0.75014
3639.44	0.7412
3637.51	0.73221
3635.58	0.723
3633.65	0.71378
3631.73	0.7051
3629.8	0.69443
3627.87	0.68213
3625.94	0.67431
3624.01	0.66849
3622.08	0.66167
3620.15	0.6527
3618.22	0.64277
3616.3	0.63485
3614.37	0.62765
3612.44	0.62018
3610.51	0.61305
3608.58	0.60532
3606.65	0.59752
3604.72	0.59142
3602.79	0.58559
3600.87	0.57864
3598.94	0.57171
3597.01	0.56534
3595.08	0.55892
3593.15	0.55301
3591.22	0.54843
3589.29	0.54337
3587.37	0.53607
3585.44	0.5297
3583.51	0.52558
3581.58	0.52165
3579.65	0.51711
3577.72	0.51237
3575.79	0.50776
3573.86	0.50332
3571.94	0.49945
3570.01	0.49575
3568.08	0.49067
3566.15	0.48446
3564.22	0.48037
3562.29	0.47784
3560.36	0.4749
3558.43	0.4717
3556.51	0.46866
3554.58	0.46548
3552.65	0.46186
3550.72	0.45854
3548.79	0.45581
3546.86	0.45253
3544.93	0.44882
3543.01	0.44589
3541.08	0.44377
3539.15	0.44163
3537.22	0.43899
3535.29	0.43627
3533.36	0.43387
3531.43	0.4316
3529.5	0.42903
3527.58	0.42642
3525.65	0.42407
3523.72	0.42173
3521.79	0.41954
3519.86	0.41765
3517.93	0.41588
3516	0.41404
3514.07	0.41224
3512.15	0.41042
3510.22	0.40842
3508.29	0.40651
3506.36	0.40489
3504.43	0.40317
3502.5	0.40114
3500.57	0.3994
3498.65	0.39806
3496.72	0.39663
3494.79	0.39516
3492.86	0.39388
3490.93	0.39278
3489	0.39163
3487.07	0.39046
3485.14	0.38947
3483.22	0.3885
3481.29	0.38743
3479.36	0.38651
3477.43	0.38586
3475.5	0.38518
3473.57	0.38441
3471.64	0.38371
3469.72	0.38305
3467.79	0.38239
3465.86	0.38169
3463.93	0.38101
3462	0.38036
3460.07	0.37976
3458.14	0.37924
3456.21	0.37872
3454.29	0.37819
3452.36	0.37773
3450.43	0.37737
3448.5	0.37691
3446.57	0.37636
3444.64	0.37603
3442.71	0.3759
3440.78	0.37587
3438.86	0.37588
3436.93	0.37585
3435	0.37578
3433.07	0.37577
3431.14	0.37584
3429.21	0.376
3427.28	0.37625
3425.36	0.37652
3423.43	0.37669
3421.5	0.37679
3419.57	0.37698
3417.64	0.37738
3415.71	0.37781
3413.78	0.37816
3411.85	0.37848
3409.93	0.37883
3408	0.37921
3406.07	0.37958
3404.14	0.37994
3402.21	0.38031
3400.28	0.38072
3398.35	0.38111
3396.42	0.38145
3394.5	0.38183
3392.57	0.38224
3390.64	0.38272
3388.71	0.38325
3386.78	0.38372
3384.85	0.38414
3382.92	0.3846
3381	0.38514
3379.07	0.38569
3377.14	0.38624
3375.21	0.38679
3373.28	0.38736
3371.35	0.38801
3369.42	0.38869
3367.49	0.38932
3365.57	0.38996
3363.64	0.39069
3361.71	0.39148
3359.78	0.39225
3357.85	0.39301
3355.92	0.39376
3353.99	0.39451
3352.06	0.39529
3350.14	0.39611
3348.21	0.39696
3346.28	0.3978
3344.35	0.3986
3342.42	0.39936
3340.49	0.40009
3338.56	0.40082
3336.64	0.40152
3334.71	0.40222
3332.78	0.40292
3330.85	0.4036
3328.92	0.40423
3326.99	0.40483
3325.06	0.40539
3323.13	0.40591
3321.21	0.40642
3319.28	0.40692
3317.35	0.40736
3315.42	0.40775
3313.49	0.40808
3311.56	0.40839
3309.63	0.40869
3307.7	0.40899
3305.78	0.40929
3303.85	0.40957
3301.92	0.40984
3299.99	0.41011
3298.06	0.41038
3296.13	0.41065
3294.2	0.41091
3292.28	0.41117
3290.35	0.41145
3288.42	0.41171
3286.49	0.41195
3284.56	0.41216
3282.63	0.41237
3280.7	0.41259
3278.77	0.41282
3276.85	0.41308
3274.92	0.41335
3272.99	0.41366
3271.06	0.41402
3269.13	0.41435
3267.2	0.41464
3265.27	0.41493
3263.34	0.41528
3261.42	0.41577
3259.49	0.4163
3257.56	0.41681
3255.63	0.41731
3253.7	0.41783
3251.77	0.41841
3249.84	0.41902
3247.92	0.4196
3245.99	0.42011
3244.06	0.4206
3242.13	0.42114
3240.2	0.42166
3238.27	0.42214
3236.34	0.42266
3234.41	0.4232
3232.49	0.4237
3230.56	0.42414
3228.63	0.42458
3226.7	0.42504
3224.77	0.4255
3222.84	0.42595
3220.91	0.42639
3218.98	0.4268
3217.06	0.42724
3215.13	0.42769
3213.2	0.42813
3211.27	0.42856
3209.34	0.42895
3207.41	0.42934
3205.48	0.42979
3203.56	0.43024
3201.63	0.43069
3199.7	0.43111
3197.77	0.4315
3195.84	0.43191
3193.91	0.43236
3191.98	0.43279
3190.05	0.4332
3188.13	0.43361
3186.2	0.43402
3184.27	0.43445
3182.34	0.43491
3180.41	0.43532
3178.48	0.43565
3176.55	0.43604
3174.63	0.43653
3172.7	0.43701
3170.77	0.43744
3168.84	0.43787
3166.91	0.43833
3164.98	0.43877
3163.05	0.43914
3161.12	0.43949
3159.2	0.4399
3157.27	0.44037
3155.34	0.44083
3153.41	0.44126
3151.48	0.44166
3149.55	0.44202
3147.62	0.44236
3145.69	0.44275
3143.77	0.44314
3141.84	0.44351
3139.91	0.44387
3137.98	0.4442
3136.05	0.44448
3134.12	0.44476
3132.19	0.44506
3130.27	0.44536
3128.34	0.44563
3126.41	0.44587
3124.48	0.44614
3122.55	0.44644
3120.62	0.44672
3118.69	0.44696
3116.76	0.4472
3114.84	0.44748
3112.91	0.44776
3110.98	0.44805
3109.05	0.44837
3107.12	0.44873
3105.19	0.44913
3103.26	0.44951
3101.33	0.44983
3099.41	0.45014
3097.48	0.45047
3095.55	0.45086
3093.62	0.45135
3091.69	0.45191
3089.76	0.45243
3087.83	0.4529
3085.91	0.45332
3083.98	0.45372
3082.05	0.45414
3080.12	0.45463
3078.19	0.45517
3076.26	0.4557
3074.33	0.45619
3072.4	0.45668
3070.48	0.45718
3068.55	0.45766
3066.62	0.45812
3064.69	0.45859
3062.76	0.45913
3060.83	0.45969
3058.9	0.46019
3056.97	0.46063
3055.05	0.46109
3053.12	0.46162
3051.19	0.46215
3049.26	0.46263
3047.33	0.46305
3045.4	0.46347
3043.47	0.46392
3041.55	0.46437
3039.62	0.46481
3037.69	0.46521
3035.76	0.46553
3033.83	0.46583
3031.9	0.46615
3029.97	0.46651
3028.04	0.46692
3026.12	0.46732
3024.19	0.46769
3022.26	0.46804
3020.33	0.46842
3018.4	0.46881
3016.47	0.46905
3014.54	0.46915
3012.61	0.46926
3010.69	0.46945
3008.76	0.46967
3006.83	0.46985
3004.9	0.46996
3002.97	0.47009
3001.04	0.47029
2999.11	0.47051
2997.19	0.47067
2995.26	0.47072
2993.33	0.47073
2991.4	0.4707
2989.47	0.47063
2987.54	0.47051
2985.61	0.47037
2983.68	0.4702
2981.76	0.46994
2979.83	0.4696
2977.9	0.46922
2975.97	0.46882
2974.04	0.46845
2972.11	0.46811
2970.18	0.46776
2968.25	0.46731
2966.33	0.46674
2964.4	0.46613
2962.47	0.46558
2960.54	0.46514
2958.61	0.46476
2956.68	0.46436
2954.75	0.46392
2952.83	0.46348
2950.9	0.46302
2948.97	0.46253
2947.04	0.46195
2945.11	0.46125
2943.18	0.46043
2941.25	0.45953
2939.32	0.45859
2937.4	0.45767
2935.47	0.45682
2933.54	0.45609
2931.61	0.45549
2929.68	0.45505
2927.75	0.45477
2925.82	0.45467
2923.9	0.45488
2921.97	0.45543
2920.04	0.45629
2918.11	0.45733
2916.18	0.45837
2914.25	0.45931
2912.32	0.46012
2910.39	0.46082
2908.47	0.46142
2906.54	0.46192
2904.61	0.46226
2902.68	0.46245
2900.75	0.4625
2898.82	0.46245
2896.89	0.46231
2894.96	0.46217
2893.04	0.46209
2891.11	0.46208
2889.18	0.46213
2887.25	0.46222
2885.32	0.46233
2883.39	0.46248
2881.46	0.46268
2879.54	0.4629
2877.61	0.46317
2875.68	0.46353
2873.75	0.46398
2871.82	0.46454
2869.89	0.46527
2867.96	0.46614
2866.03	0.46707
2864.11	0.46795
2862.18	0.46876
2860.25	0.46946
2858.32	0.47013
2856.39	0.47089
2854.46	0.47186
2852.53	0.47315
2850.6	0.47474
2848.68	0.47654
2846.75	0.47846
2844.82	0.48041
2842.89	0.48227
2840.96	0.48398
2839.03	0.48553
2837.1	0.48697
2835.18	0.48831
2833.25	0.48954
2831.32	0.49071
2829.39	0.49189
2827.46	0.49307
2825.53	0.4942
2823.6	0.49524
2821.67	0.49622
2819.75	0.49716
2817.82	0.49813
2815.89	0.49911
2813.96	0.50008
2812.03	0.50101
2810.1	0.50192
2808.17	0.50277
2806.24	0.50359
2804.32	0.5044
2802.39	0.50519
2800.46	0.50598
2798.53	0.50674
2796.6	0.50747
2794.67	0.50818
2792.74	0.50886
2790.82	0.50952
2788.89	0.51018
2786.96	0.51085
2785.03	0.51151
2783.1	0.51213
2781.17	0.5127
2779.24	0.51328
2777.31	0.51386
2775.39	0.51446
2773.46	0.51511
2771.53	0.51578
2769.6	0.51642
2767.67	0.51703
2765.74	0.51766
2763.81	0.51831
2761.88	0.51896
2759.96	0.51965
2758.03	0.52037
2756.1	0.5211
2754.17	0.5218
2752.24	0.52245
2750.31	0.5231
2748.38	0.52374
2746.46	0.52439
2744.53	0.52505
2742.6	0.52574
2740.67	0.52642
2738.74	0.52708
2736.81	0.52771
2734.88	0.5283
2732.95	0.5289
2731.03	0.52953
2729.1	0.53015
2727.17	0.53076
2725.24	0.53139
2723.31	0.53206
2721.38	0.53275
2719.45	0.5334
2717.52	0.534
2715.6	0.53461
2713.67	0.5353
2711.74	0.536
2709.81	0.5367
2707.88	0.53741
2705.95	0.53811
2704.02	0.53879
2702.1	0.53946
2700.17	0.54015
2698.24	0.54087
2696.31	0.54163
2694.38	0.5424
2692.45	0.54317
2690.52	0.54394
2688.59	0.54471
2686.67	0.54549
2684.74	0.54633
2682.81	0.54721
2680.88	0.54812
2678.95	0.54909
2677.02	0.55008
2675.09	0.55104
2673.16	0.552
2671.24	0.55302
2669.31	0.55407
2667.38	0.55515
2665.45	0.55623
2663.52	0.55731
2661.59	0.5584
2659.66	0.55953
2657.74	0.56066
2655.81	0.5618
2653.88	0.56294
2651.95	0.56405
2650.02	0.56517
2648.09	0.56629
2646.16	0.56744
2644.23	0.56859
2642.31	0.56972
2640.38	0.57083
2638.45	0.57194
2636.52	0.57304
2634.59	0.57409
2632.66	0.57511
2630.73	0.57615
2628.81	0.57719
2626.88	0.57819
2624.95	0.57917
2623.02	0.58013
2621.09	0.58105
2619.16	0.58195
2617.23	0.58283
2615.3	0.58369
2613.38	0.58451
2611.45	0.58528
2609.52	0.58603
2607.59	0.58677
2605.66	0.58751
2603.73	0.58825
2601.8	0.58897
2599.87	0.58966
2597.95	0.59032
2596.02	0.59098
2594.09	0.59167
2592.16	0.59237
2590.23	0.59308
2588.3	0.59376
2586.37	0.59443
2584.45	0.59509
2582.52	0.59573
2580.59	0.59636
2578.66	0.59706
2576.73	0.59783
2574.8	0.5986
2572.87	0.59934
2570.94	0.60006
2569.02	0.60078
2567.09	0.60151
2565.16	0.60225
2563.23	0.60301
2561.3	0.6038
2559.37	0.60458
2557.44	0.60539
2555.51	0.60622
2553.59	0.60704
2551.66	0.60784
2549.73	0.60863
2547.8	0.60943
2545.87	0.61021
2543.94	0.61101
2542.01	0.61183
2540.09	0.61264
2538.16	0.61342
2536.23	0.61417
2534.3	0.61492
2532.37	0.61569
2530.44	0.61651
2528.51	0.61738
2526.58	0.61828
2524.66	0.61915
2522.73	0.62
2520.8	0.62083
2518.87	0.62171
2516.94	0.62267
2515.01	0.62368
2513.08	0.62475
2511.15	0.62586
2509.23	0.62701
2507.3	0.62817
2505.37	0.62934
2503.44	0.63055
2501.51	0.63182
2499.58	0.63318
2497.65	0.63461
2495.73	0.63606
2493.8	0.63753
2491.87	0.63899
2489.94	0.64049
2488.01	0.64207
2486.08	0.64372
2484.15	0.64543
2482.22	0.64718
2480.3	0.64892
2478.37	0.65066
2476.44	0.6524
2474.51	0.65417
2472.58	0.65602
2470.65	0.65792
2468.72	0.65983
2466.79	0.66175
2464.87	0.66364
2462.94	0.66552
2461.01	0.66743
2459.08	0.66938
2457.15	0.67136
2455.22	0.67335
2453.29	0.67537
2451.37	0.6774
2449.44	0.67941
2447.51	0.68139
2445.58	0.68334
2443.65	0.68531
2441.72	0.68731
2439.79	0.6893
2437.86	0.69129
2435.94	0.69325
2434.01	0.69517
2432.08	0.69704
2430.15	0.69888
2428.22	0.70077
2426.29	0.70277
2424.36	0.70484
2422.43	0.70689
2420.51	0.70889
2418.58	0.71088
2416.65	0.71292
2414.72	0.71503
2412.79	0.71719
2410.86	0.71933
2408.93	0.7214
2407.01	0.72341
2405.08	0.72539
2403.15	0.72736
2401.22	0.72935
2399.29	0.73137
2397.36	0.73332
2395.43	0.7352
2393.5	0.73701
2391.58	0.73852
2389.65	0.74003
2387.72	0.74154
2385.79	0.74306
2383.86	0.74457
2381.93	0.74608
2380	0.74759
2378.08	0.74911
2376.15	0.75062
2374.22	0.75213
2372.29	0.75365
2370.36	0.75516
2368.43	0.75667
2366.5	0.75818
2364.57	0.7597
2362.65	0.76121
2360.72	0.76272
2358.79	0.76423
2356.86	0.76575
2354.93	0.76726
2353	0.76877
2351.07	0.77028
2349.14	0.7718
2347.22	0.77331
2345.29	0.77482
2343.36	0.77633
2341.43	0.77785
2339.5	0.77936
2337.57	0.78087
2335.64	0.78239
2333.72	0.7839
2331.79	0.78541
2329.86	0.78692
2327.93	0.78844
2326	0.78995
2324.07	0.79146
2322.14	0.79297
2320.21	0.79449
2318.29	0.796
2316.36	0.79751
2314.43	0.79902
2312.5	0.80054
2310.57	0.80205
2308.64	0.80356
2306.71	0.80508
2304.78	0.80659
2302.86	0.8081
2300.93	0.80961
2299	0.81113
2297.07	0.81264
2295.14	0.81415
2293.21	0.81566
2291.28	0.81718
2289.36	0.81945
2287.43	0.82154
2285.5	0.82343
2283.57	0.82507
2281.64	0.82647
2279.71	0.8277
2277.78	0.82882
2275.85	0.82988
2273.93	0.83086
2272	0.83173
2270.07	0.83259
2268.14	0.8335
2266.21	0.83442
2264.28	0.83537
2262.35	0.8363
2260.42	0.83714
2258.5	0.8379
2256.57	0.83865
2254.64	0.83938
2252.71	0.84013
2250.78	0.84089
2248.85	0.8416
2246.92	0.84221
2245	0.84281
2243.07	0.84338
2241.14	0.84391
2239.21	0.8444
2237.28	0.84479
2235.35	0.84511
2233.42	0.84543
2231.49	0.84569
2229.57	0.8459
2227.64	0.84611
2225.71	0.84628
2223.78	0.84631
2221.85	0.84627
2219.92	0.84621
2217.99	0.84609
2216.06	0.84597
2214.14	0.84585
2212.21	0.8457
2210.28	0.84553
2208.35	0.84533
2206.42	0.84502
2204.49	0.84468
2202.56	0.84438
2200.64	0.8441
2198.71	0.84381
2196.78	0.84351
2194.85	0.84314
2192.92	0.8427
2190.99	0.84227
2189.06	0.8418
2187.13	0.84129
2185.21	0.84082
2183.28	0.84035
2181.35	0.83984
2179.42	0.83937
2177.49	0.8389
2175.56	0.83837
2173.63	0.83785
2171.7	0.83736
2169.78	0.83684
2167.85	0.83637
2165.92	0.83598
2163.99	0.8356
2162.06	0.83526
2160.13	0.83495
2158.2	0.8346
2156.28	0.83426
2154.35	0.83401
2152.42	0.83381
2150.49	0.83368
2148.56	0.83362
2146.63	0.83354
2144.7	0.83348
2142.77	0.83352
2140.85	0.83364
2138.92	0.83382
2136.99	0.83404
2135.06	0.83425
2133.13	0.83444
2131.2	0.83468
2129.27	0.83495
2127.34	0.83531
2125.42	0.83583
2123.49	0.83639
2121.56	0.83691
2119.63	0.83743
2117.7	0.83796
2115.77	0.8385
2113.84	0.83914
2111.92	0.8399
2109.99	0.84066
2108.06	0.84144
2106.13	0.84226
2104.2	0.84308
2102.27	0.84391
2100.34	0.84483
2098.41	0.84579
2096.49	0.84682
2094.56	0.84791
2092.63	0.84894
2090.7	0.84992
2088.77	0.85101
2086.84	0.8522
2084.91	0.8534
2082.99	0.85463
2081.06	0.85588
2079.13	0.8571
2077.2	0.85837
2075.27	0.85967
2073.34	0.861
2071.41	0.8624
2069.48	0.86382
2067.56	0.86518
2065.63	0.86656
2063.7	0.86804
2061.77	0.86956
2059.84	0.87114
2057.91	0.87279
2055.98	0.8744
2054.05	0.876
2052.13	0.87763
2050.2	0.87921
2048.27	0.88085
2046.34	0.88259
2044.41	0.88427
2042.48	0.88594
2040.55	0.88771
2038.63	0.88949
2036.7	0.89126
2034.77	0.89311
2032.84	0.895
2030.91	0.89687
2028.98	0.89874
2027.05	0.90049
2025.12	0.90209
2023.2	0.90373
2021.27	0.90536
2019.34	0.90692
2017.41	0.90866
2015.48	0.91063
2013.55	0.91251
2011.62	0.91422
2009.69	0.91585
2007.77	0.91746
2005.84	0.91918
2003.91	0.92097
2001.98	0.92261
2000.05	0.92414
1998.12	0.92565
1996.19	0.92701
1994.27	0.92816
1992.34	0.92941
1990.41	0.93095
1988.48	0.9326
1986.55	0.93423
1984.62	0.93568
1982.69	0.93698
1980.76	0.93828
1978.84	0.93957
1976.91	0.94082
1974.98	0.94206
1973.05	0.94323
1971.12	0.94426
1969.19	0.94518
1967.26	0.94618
1965.33	0.94758
1963.41	0.94919
1961.48	0.95068
1959.55	0.95204
1957.62	0.95334
1955.69	0.95462
1953.76	0.95596
1951.83	0.95742
1949.91	0.95882
1947.98	0.95999
1946.05	0.96104
1944.12	0.96217
1942.19	0.96378
1940.26	0.96589
1938.33	0.96786
1936.4	0.96944
1934.48	0.9709
1932.55	0.97248
1930.62	0.97414
1928.69	0.97581
1926.76	0.97727
1924.83	0.97827
1922.9	0.97929
1920.97	0.98074
1919.05	0.9822
1917.12	0.98371
1915.19	0.98538
1913.26	0.98666
1911.33	0.98741
1909.4	0.98816
1907.47	0.98922
1905.55	0.9903
1903.62	0.99127
1901.69	0.99221
1899.76	0.99309
1897.83	0.99377
1895.9	0.99433
1893.97	0.99497
1892.04	0.99546
1890.12	0.99572
1888.19	0.99625
1886.26	0.99709
1884.33	0.99786
1882.4	0.9985
1880.47	0.99908
1878.54	0.99955
1876.61	0.99982
1874.69	0.99996
1872.76	1.00004
1870.83	0.99943
1868.9	0.99882
1866.97	0.99965
1865.04	1.00122
1863.11	1.00227
1861.19	1.00269
1859.26	1.00278
1857.33	1.00285
1855.4	1.00299
1853.47	1.00305
1851.54	1.00291
1849.61	1.00254
1847.68	1.00184
1845.76	1.00104
1843.83	1.00098
1841.9	1.0017
1839.97	1.00208
1838.04	1.00199
1836.11	1.00202
1834.18	1.00206
1832.26	1.00142
1830.33	1.00024
1828.4	0.9997
1826.47	0.99982
1824.54	0.99992
1822.61	1.00009
1820.68	1.0002
1818.75	0.99996
1816.83	0.99944
1814.9	0.99855
1812.97	0.99745
1811.04	0.99636
1809.11	0.99579
1807.18	0.99551
1805.25	0.99478
1803.32	0.99341
1801.4	0.99153
1799.47	0.98967
1797.54	0.98803
1795.61	0.9865
1793.68	0.98456
1791.75	0.9824
1789.82	0.98115
1787.9	0.9801
1785.97	0.97819
1784.04	0.9756
1782.11	0.97282
1780.18	0.96994
1778.25	0.96729
1776.32	0.96449
1774.39	0.96061
1772.47	0.95582
1770.54	0.95207
1768.61	0.94948
1766.68	0.94668
1764.75	0.94337
1762.82	0.93889
1760.89	0.93376
1758.96	0.92955
1757.04	0.92544
1755.11	0.92145
1753.18	0.91748
1751.25	0.91185
1749.32	0.90508
1747.39	0.89985
1745.46	0.89575
1743.54	0.89136
1741.61	0.88627
1739.68	0.88003
1737.75	0.87381
1735.82	0.86693
1733.89	0.85577
1731.96	0.84462
1730.03	0.83643
1728.11	0.8282
1726.18	0.81933
1724.25	0.80933
1722.32	0.79954
1720.39	0.79075
1718.46	0.7801
1716.53	0.76709
1714.6	0.75798
1712.68	0.75196
1710.75	0.74585
1708.82	0.73906
1706.89	0.73082
1704.96	0.72236
1703.03	0.71575
1701.1	0.70779
1699.18	0.69683
1697.25	0.68734
1695.32	0.67843
1693.39	0.67081
1691.46	0.66392
1689.53	0.65501
1687.6	0.64603
1685.67	0.63566
1683.75	0.61865
1681.82	0.60457
1679.89	0.59558
1677.96	0.58691
1676.03	0.57638
1674.1	0.56498
1672.17	0.55612
1670.24	0.5472
1668.32	0.53796
1666.39	0.53237
1664.46	0.52802
1662.53	0.52247
1660.6	0.51789
1658.67	0.51552
1656.74	0.51398
1654.82	0.51161
1652.89	0.50673
1650.96	0.5045
1649.03	0.50414
1647.1	0.50216
1645.17	0.50015
1643.24	0.49966
1641.31	0.49927
1639.39	0.49853
1637.46	0.49729
1635.53	0.49556
1633.6	0.49525
1631.67	0.49588
1629.74	0.49593
1627.81	0.49551
1625.88	0.49534
1623.96	0.49557
1622.03	0.49646
1620.1	0.49797
1618.17	0.49915
1616.24	0.49974
1614.31	0.5007
1612.38	0.50166
1610.46	0.50185
1608.53	0.50123
1606.6	0.50025
1604.67	0.49899
1602.74	0.49727
1600.81	0.49541
1598.88	0.49372
1596.95	0.49198
1595.03	0.48997
1593.1	0.4879
1591.17	0.48586
1589.24	0.48374
1587.31	0.48174
1585.38	0.48002
1583.45	0.47855
1581.52	0.47732
1579.6	0.47627
1577.67	0.47465
1575.74	0.47221
1573.81	0.4712
1571.88	0.47122
1569.95	0.47069
1568.02	0.47032
1566.1	0.47076
1564.17	0.4713
1562.24	0.47174
1560.31	0.47134
1558.38	0.46981
1556.45	0.47101
1554.52	0.47359
1552.59	0.47591
1550.67	0.47796
1548.74	0.48006
1546.81	0.48192
1544.88	0.48319
1542.95	0.48414
1541.02	0.48554
1539.09	0.48877
1537.17	0.49244
1535.24	0.49528
1533.31	0.49787
1531.38	0.50087
1529.45	0.50375
1527.52	0.50621
1525.59	0.50861
1523.66	0.51116
1521.74	0.5144
1519.81	0.51843
1517.88	0.52271
1515.95	0.52772
1514.02	0.5329
1512.09	0.53741
1510.16	0.54099
1508.23	0.54476
1506.31	0.5525
1504.38	0.56063
1502.45	0.56651
1500.52	0.57181
1498.59	0.57733
1496.66	0.58359
1494.73	0.58968
1492.81	0.59431
1490.88	0.59807
1488.95	0.6023
1487.02	0.607
1485.09	0.6109
1483.16	0.61336
1481.23	0.61449
1479.3	0.61463
1477.38	0.61357
1475.45	0.61087
1473.52	0.60607
1471.59	0.60084
1469.66	0.59777
1467.73	0.59525
1465.8	0.59114
1463.87	0.58616
1461.95	0.58267
1460.02	0.57954
1458.09	0.57378
1456.16	0.56682
1454.23	0.56382
1452.3	0.56204
1450.37	0.5593
1448.45	0.55537
1446.52	0.55113
1444.59	0.54761
1442.66	0.54431
1440.73	0.54095
1438.8	0.53722
1436.87	0.5318
1434.94	0.52648
1433.02	0.52336
1431.09	0.52059
1429.16	0.51766
1427.23	0.51545
1425.3	0.51345
1423.37	0.51135
1421.44	0.50956
1419.51	0.50732
1417.59	0.50512
1415.66	0.50461
1413.73	0.5048
1411.8	0.50487
1409.87	0.50509
1407.94	0.50572
1406.01	0.50675
1404.09	0.50847
1402.16	0.51079
1400.23	0.51314
1398.3	0.51532
1396.37	0.51729
1394.44	0.5191
1392.51	0.52063
1390.58	0.52127
1388.66	0.52005
1386.73	0.51701
1384.8	0.51527
1382.87	0.51682
1380.94	0.52052
1379.01	0.52462
1377.08	0.52851
1375.15	0.53287
1373.23	0.53828
1371.3	0.54397
1369.37	0.54958
1367.44	0.55538
1365.51	0.56114
1363.58	0.56715
1361.65	0.57378
1359.73	0.58001
1357.8	0.585
1355.87	0.58879
1353.94	0.59164
1352.01	0.59367
1350.08	0.59475
1348.15	0.59486
1346.22	0.59412
1344.3	0.59267
1342.37	0.59076
1340.44	0.58879
1338.51	0.58778
1336.58	0.58829
1334.65	0.58945
1332.72	0.59044
1330.79	0.59104
1328.87	0.5916
1326.94	0.59258
1325.01	0.59418
1323.08	0.59627
1321.15	0.59848
1319.22	0.6007
1317.29	0.60311
1315.37	0.60571
1313.44	0.60854
1311.51	0.61178
1309.58	0.61555
1307.65	0.61988
1305.72	0.62481
1303.79	0.6304
1301.86	0.63701
1299.94	0.64524
1298.01	0.65556
1296.08	0.66779
1294.15	0.68091
1292.22	0.69389
1290.29	0.70622
1288.36	0.7179
1286.43	0.7292
1284.51	0.73997
1282.58	0.74965
1280.65	0.75744
1278.72	0.76269
1276.79	0.76513
1274.86	0.76505
1272.93	0.76317
1271.01	0.76004
1269.08	0.75614
1267.15	0.75175
1265.22	0.74706
1263.29	0.74279
1261.36	0.73992
1259.43	0.73892
1257.5	0.73967
1255.58	0.74193
1253.65	0.74526
1251.72	0.74932
1249.79	0.75424
1247.86	0.76017
1245.93	0.76715
1244	0.77516
1242.08	0.78356
1240.15	0.79133
1238.22	0.79799
1236.29	0.80349
1234.36	0.80791
1232.43	0.81162
1230.5	0.81464
1228.57	0.81648
1226.65	0.81691
1224.72	0.81607
1222.79	0.81434
1220.86	0.81252
1218.93	0.81119
1217	0.81008
1215.07	0.80847
1213.14	0.80572
1211.22	0.80141
1209.29	0.79602
1207.36	0.79062
1205.43	0.78579
1203.5	0.78136
1201.57	0.7767
1199.64	0.77108
1197.72	0.76442
1195.79	0.75735
1193.86	0.75005
1191.93	0.74219
1190	0.7336
1188.07	0.72401
1186.14	0.71317
1184.21	0.70148
1182.29	0.68951
1180.36	0.67759
1178.43	0.66597
1176.5	0.65445
1174.57	0.64234
1172.64	0.62941
1170.71	0.61611
1168.78	0.6031
1166.86	0.59124
1164.93	0.58128
1163	0.57331
1161.07	0.56717
1159.14	0.56292
1157.21	0.56056
1155.28	0.5602
1153.36	0.56217
1151.43	0.56631
1149.5	0.5719
1147.57	0.57809
1145.64	0.58379
1143.71	0.58796
1141.78	0.59014
1139.85	0.59028
1137.93	0.58849
1136	0.58517
1134.07	0.58063
1132.14	0.575
1130.21	0.56885
1128.28	0.56296
1126.35	0.55778
1124.42	0.55346
1122.5	0.54969
1120.57	0.54586
1118.64	0.54179
1116.71	0.53782
1114.78	0.53407
1112.85	0.53062
1110.92	0.52754
1109	0.52448
1107.07	0.52119
1105.14	0.51787
1103.21	0.51476
1101.28	0.51213
1099.35	0.51021
1097.42	0.50888
1095.49	0.50778
1093.57	0.50676
1091.64	0.5058
1089.71	0.505
1087.78	0.5046
1085.85	0.50463
1083.92	0.50468
1081.99	0.50438
1080.06	0.50373
1078.14	0.50301
1076.21	0.50267
1074.28	0.5031
1072.35	0.50426
1070.42	0.50571
1068.49	0.50697
1066.56	0.50785
1064.64	0.50858
1062.71	0.50973
1060.78	0.51173
1058.85	0.51454
1056.92	0.51762
1054.99	0.5203
1053.06	0.52218
1051.13	0.52336
1049.21	0.52438
1047.28	0.52564
1045.35	0.52707
1043.42	0.52832
1041.49	0.5289
1039.56	0.52855
1037.63	0.52754
1035.7	0.52649
1033.78	0.5258
1031.85	0.52563
1029.92	0.5258
1027.99	0.52587
1026.06	0.52566
1024.13	0.52551
1022.2	0.52577
1020.28	0.52674
1018.35	0.52859
1016.42	0.53098
1014.49	0.53352
1012.56	0.53622
1010.63	0.53928
1008.7	0.54287
1006.77	0.54708
1004.85	0.55171
1002.92	0.55635
1000.99	0.56074
999.06	0.56494
997.131	0.56933
995.202	0.57454
993.274	0.58099
991.345	0.58864
989.416	0.59722
987.488	0.60646
985.559	0.61617
983.63	0.62631
981.702	0.63704
979.773	0.64814
977.844	0.65898
975.915	0.66918
973.987	0.67874
972.058	0.68785
970.129	0.69704
968.201	0.70657
966.272	0.71588
964.343	0.72418
962.415	0.73045
960.486	0.73325
958.557	0.73245
956.629	0.73033
954.7	0.72965
952.771	0.73171
950.842	0.73626
948.914	0.7419
946.985	0.7476
945.056	0.75371
943.128	0.76069
941.199	0.76856
939.27	0.77728
937.342	0.7859
935.413	0.79296
933.484	0.79831
931.556	0.80257
929.627	0.8064
927.698	0.81089
925.769	0.81667
923.841	0.82338
921.912	0.83108
919.983	0.84005
918.055	0.84979
916.126	0.85952
914.197	0.86793
912.269	0.87292
910.34	0.87336
908.411	0.86969
906.483	0.863
904.554	0.8553
902.625	0.84882
900.696	0.84437
898.768	0.84198
896.839	0.84176
894.91	0.8437
892.982	0.84815
891.053	0.85613
889.124	0.86779
887.196	0.88211
885.267	0.89785
883.338	0.9136
881.41	0.92791
879.481	0.94056
877.552	0.95209
875.623	0.96258
873.695	0.9719
871.766	0.97976
869.837	0.98534
867.909	0.98855
865.98	0.99051
864.051	0.99218
862.123	0.99412
860.194	0.99667
858.265	0.99897
856.337	0.99996
854.408	0.99978
852.479	0.99893
850.55	0.99803
848.622	0.99793
846.693	0.99843
844.764	0.99843
842.836	0.99757
840.907	0.99577
838.978	0.99295
837.05	0.98984
835.121	0.98664
833.192	0.98198
831.264	0.97486
829.335	0.96602
827.406	0.95838
825.477	0.95583
823.549	0.95897
821.62	0.96417
819.691	0.96808
817.763	0.96977
815.834	0.96926
813.905	0.96741
811.977	0.96548
810.048	0.96368
808.119	0.9618
806.191	0.95976
804.262	0.95715
802.333	0.95392
800.404	0.95064
798.476	0.94765
796.547	0.94522
794.618	0.94321
792.69	0.94088
790.761	0.93782
788.832	0.93418
786.904	0.9303
784.975	0.92691
783.046	0.92448
781.118	0.92239
779.189	0.91987
777.26	0.91655
775.331	0.91237
773.403	0.90815
771.474	0.90486
769.545	0.90254
767.617	0.90071
765.688	0.89867
763.759	0.89563
761.831	0.89181
759.902	0.88824
757.973	0.88566
756.045	0.88437
754.116	0.88389
752.187	0.88301
750.258	0.88121
748.33	0.87888
746.401	0.87652
744.472	0.87488
742.544	0.87448
740.615	0.8746
738.686	0.87418
736.758	0.87274
734.829	0.87024
732.9	0.86725
730.972	0.86485
729.043	0.86325
727.114	0.86175
725.185	0.85975
723.257	0.8565
721.328	0.8518
719.399	0.84741
717.471	0.84448
715.542	0.84203
713.613	0.83958
711.685	0.83732
709.756	0.83486
707.827	0.83218
705.899	0.82987
703.97	0.82804
702.041	0.82689
700.112	0.82655
698.184	0.82601
696.255	0.82452
694.326	0.82254
692.398	0.82037
690.469	0.81816
688.54	0.81656
686.612	0.81513
684.683	0.81278
682.754	0.80951
680.825	0.80519
678.897	0.79958
676.968	0.79359
675.039	0.78711
673.111	0.77858
671.182	0.76712
669.253	0.75194
667.325	0.73895
665.396	0.73414
663.467	0.72987
661.539	0.72349
659.61	0.71774
657.681	0.71376
655.752	0.71096
653.824	0.7101
651.895	0.71202
649.966	0.71611
648.038	0.72213
646.109	0.72935
644.18	0.73565
642.252	0.74047
640.323	0.74458
638.394	0.74774
636.466	0.75022
634.537	0.75296
632.608	0.75508
630.679	0.75559
628.751	0.75487
626.822	0.75279
624.893	0.74956
622.965	0.74648
621.036	0.74334
619.107	0.73989
617.179	0.73804
615.25	0.73897
613.321	0.74179
611.393	0.74583
609.464	0.75003
607.535	0.7531
605.606	0.7552
603.678	0.75635
601.749	0.75643
599.82	0.75672
597.892	0.75809
595.963	0.75973
594.034	0.76134
592.106	0.76269
590.177	0.76286
588.248	0.76209
586.32	0.76115
584.391	0.75999
582.462	0.7592
580.533	0.75931
578.605	0.75923
576.676	0.75859
574.747	0.75838
572.819	0.75857
570.89	0.75899
568.961	0.75989
567.033	0.76029
565.104	0.75997
563.175	0.76015
561.247	0.76095
559.318	0.76303
557.389	0.76783
555.46	0.77433
553.532	0.78093
551.603	0.78755
549.674	0.79337
547.746	0.79835
545.817	0.80415
543.888	0.81039
541.96	0.81572
540.031	0.8199
538.102	0.82187
536.174	0.82182
534.245	0.82213
532.316	0.82323
530.387	0.82479
528.459	0.82789
526.53	0.83206
524.601	0.83608
522.673	0.8401
520.744	0.84362
518.815	0.84688
516.887	0.85212
514.958	0.8585
513.029	0.86391
511.101	0.86909
509.172	0.87368
507.243	0.87657
505.314	0.87893
503.386	0.88106
501.457	0.88229
499.528	0.88375
497.6	0.88585
495.671	0.88817
493.742	0.89098
491.814	0.89344
489.885	0.89453
487.956	0.89519
486.028	0.89572
484.099	0.89604
482.17	0.89749
480.241	0.89974
478.313	0.90136
476.384	0.90216
474.455	0.90145
472.527	0.89998
470.598	0.90137
468.669	0.90544
466.741	0.9095
464.812	0.91333
462.883	0.91694
460.955	0.91894
459.026	0.91997
457.097	0.92278
455.168	0.92676
453.24	0.93048
451.311	0.93454
449.382	0.93841
447.454	0.94239
445.525	0.94694
443.596	0.95032
441.668	0.95273
439.739	0.95584
437.81	0.95878
435.882	0.96107
433.953	0.9633
432.024	0.96522
430.095	0.96767
428.167	0.97138
426.238	0.97451
424.309	0.97634
422.381	0.97767
420.452	0.97862
418.523	0.98282
416.595	0.99031
414.666	0.99436
412.737	0.99585
410.809	0.9975
408.88	0.99861
406.951	0.99902
405.022	0.99996
403.094	1.00042
401.165	0.99961
399.236	0.99796

## Sheet: 3
4000.11	0.99996
3998.18	0.99972
3996.25	0.99936
3994.32	0.9991
3992.39	0.99897
3990.46	0.99886
3988.53	0.99887
3986.6	0.99889
3984.68	0.99861
3982.75	0.99816
3980.82	0.99787
3978.89	0.99765
3976.96	0.99715
3975.03	0.99648
3973.1	0.99615
3971.18	0.9962
3969.25	0.99646
3967.32	0.99685
3965.39	0.99699
3963.46	0.99656
3961.53	0.99606
3959.6	0.99602
3957.67	0.99617
3955.75	0.99628
3953.82	0.99597
3951.89	0.99484
3949.96	0.99355
3948.03	0.99353
3946.1	0.99421
3944.17	0.99394
3942.24	0.99399
3940.32	0.99562
3938.39	0.99712
3936.46	0.99716
3934.53	0.99559
3932.6	0.99332
3930.67	0.99279
3928.74	0.99414
3926.82	0.99439
3924.89	0.99336
3922.96	0.99369
3921.03	0.99465
3919.1	0.99433
3917.17	0.9943
3915.24	0.99632
3913.31	0.99877
3911.39	0.99996
3909.46	0.99958
3907.53	0.99668
3905.6	0.9912
3903.67	0.9866
3901.74	0.98626
3899.81	0.98902
3897.88	0.99328
3895.96	0.99616
3894.03	0.99535
3892.1	0.99324
3890.17	0.99434
3888.24	0.99583
3886.31	0.99423
3884.38	0.99219
3882.46	0.99162
3880.53	0.99252
3878.6	0.99556
3876.67	0.99667
3874.74	0.99386
3872.81	0.99007
3870.88	0.98799
3868.95	0.98897
3867.03	0.99042
3865.1	0.98948
3863.17	0.99003
3861.24	0.99378
3859.31	0.99568
3857.38	0.99334
3855.45	0.98699
3853.52	0.98095
3851.6	0.98534
3849.67	0.99339
3847.74	0.9977
3845.81	0.99748
3843.88	0.99404
3841.95	0.98929
3840.02	0.98482
3838.1	0.98391
3836.17	0.98765
3834.24	0.99162
3832.31	0.99415
3830.38	0.99571
3828.45	0.99577
3826.52	0.99465
3824.59	0.99275
3822.67	0.98851
3820.74	0.98479
3818.81	0.9863
3816.88	0.98937
3814.95	0.99363
3813.02	0.99833
3811.09	0.99996
3809.16	0.99773
3807.24	0.99382
3805.31	0.99146
3803.38	0.98861
3801.45	0.98577
3799.52	0.98781
3797.59	0.99169
3795.66	0.99555
3793.74	0.99936
3791.81	1.0014
3789.88	1.00149
3787.95	1.00011
3786.02	0.99797
3784.09	0.99699
3782.16	0.99676
3780.23	0.99574
3778.31	0.99634
3776.38	0.99899
3774.45	0.99996
3772.52	0.99785
3770.59	0.99436
3768.66	0.99286
3766.73	0.9934
3764.81	0.99446
3762.88	0.99498
3760.95	0.99296
3759.02	0.98984
3757.09	0.98907
3755.16	0.98801
3753.23	0.98271
3751.3	0.97521
3749.38	0.97415
3747.45	0.97672
3745.52	0.97728
3743.59	0.97863
3741.66	0.9811
3739.73	0.98076
3737.8	0.97579
3735.87	0.96867
3733.95	0.96819
3732.02	0.97472
3730.09	0.97981
3728.16	0.98039
3726.23	0.97825
3724.3	0.97701
3722.37	0.97831
3720.45	0.98137
3718.52	0.98477
3716.59	0.98651
3714.66	0.98417
3712.73	0.97699
3710.8	0.97156
3708.87	0.97437
3706.94	0.97865
3705.02	0.9795
3703.09	0.97755
3701.16	0.97612
3699.23	0.97656
3697.3	0.97626
3695.37	0.97407
3693.44	0.96963
3691.51	0.96244
3689.59	0.95669
3687.66	0.95824
3685.73	0.96191
3683.8	0.96256
3681.87	0.95945
3679.94	0.9531
3678.01	0.94405
3676.09	0.93372
3674.16	0.92923
3672.23	0.92816
3670.3	0.92394
3668.37	0.9219
3666.44	0.92294
3664.51	0.92128
3662.58	0.91625
3660.66	0.9096
3658.73	0.90171
3656.8	0.89213
3654.87	0.8837
3652.94	0.876
3651.01	0.86253
3649.08	0.84467
3647.15	0.83783
3645.23	0.83834
3643.3	0.83617
3641.37	0.83004
3639.44	0.82203
3637.51	0.81345
3635.58	0.80402
3633.65	0.79394
3631.73	0.78346
3629.8	0.76922
3627.87	0.75534
3625.94	0.75075
3624.01	0.74772
3622.08	0.74069
3620.15	0.72877
3618.22	0.71627
3616.3	0.70813
3614.37	0.70069
3612.44	0.69262
3610.51	0.68493
3608.58	0.67569
3606.65	0.66694
3604.72	0.66102
3602.79	0.65412
3600.87	0.64441
3598.94	0.6351
3597.01	0.62698
3595.08	0.61841
3593.15	0.61104
3591.22	0.60577
3589.29	0.59798
3587.37	0.58566
3585.44	0.57705
3583.51	0.57318
3581.58	0.56842
3579.65	0.5616
3577.72	0.5542
3575.79	0.54704
3573.86	0.54031
3571.94	0.53443
3570.01	0.52776
3568.08	0.51676
3566.15	0.5043
3564.22	0.49848
3562.29	0.49574
3560.36	0.49124
3558.43	0.4858
3556.51	0.48051
3554.58	0.47438
3552.65	0.46695
3550.72	0.46055
3548.79	0.45551
3546.86	0.44867
3544.93	0.44083
3543.01	0.43545
3541.08	0.43196
3539.15	0.42791
3537.22	0.42226
3535.29	0.41639
3533.36	0.41162
3531.43	0.40698
3529.5	0.40122
3527.58	0.39528
3525.65	0.3901
3523.72	0.38503
3521.79	0.38057
3519.86	0.37704
3517.93	0.37344
3516	0.36944
3514.07	0.3655
3512.15	0.3613
3510.22	0.35634
3508.29	0.3518
3506.36	0.34839
3504.43	0.34433
3502.5	0.3392
3500.57	0.33538
3498.65	0.33278
3496.72	0.3297
3494.79	0.3265
3492.86	0.32399
3490.93	0.32187
3489	0.31949
3487.07	0.31726
3485.14	0.31583
3483.22	0.31447
3481.29	0.31279
3479.36	0.31176
3477.43	0.31149
3475.5	0.31095
3473.57	0.31009
3471.64	0.30936
3469.72	0.30862
3467.79	0.30773
3465.86	0.30681
3463.93	0.3059
3462	0.30485
3460.07	0.30391
3458.14	0.30325
3456.21	0.30256
3454.29	0.30181
3452.36	0.3012
3450.43	0.30073
3448.5	0.29972
3446.57	0.29835
3444.64	0.2978
3442.71	0.29776
3440.78	0.29766
3438.86	0.29766
3436.93	0.29764
3435	0.29753
3433.07	0.29746
3431.14	0.29743
3429.21	0.2975
3427.28	0.29771
3425.36	0.298
3423.43	0.29808
3421.5	0.29777
3419.57	0.29757
3417.64	0.29799
3415.71	0.29855
3413.78	0.29877
3411.85	0.29883
3409.93	0.29889
3408	0.29898
3406.07	0.29908
3404.14	0.29915
3402.21	0.29917
3400.28	0.29922
3398.35	0.29917
3396.42	0.29906
3394.5	0.29899
3392.57	0.29882
3390.64	0.2988
3388.71	0.29904
3386.78	0.29905
3384.85	0.29876
3382.92	0.29857
3381	0.29859
3379.07	0.29854
3377.14	0.29836
3375.21	0.29816
3373.28	0.29803
3371.35	0.29797
3369.42	0.29789
3367.49	0.29767
3365.57	0.29744
3363.64	0.29734
3361.71	0.29735
3359.78	0.29739
3357.85	0.29745
3355.92	0.29744
3353.99	0.29749
3352.06	0.29765
3350.14	0.29779
3348.21	0.29792
3346.28	0.29808
3344.35	0.29826
3342.42	0.29842
3340.49	0.29857
3338.56	0.29867
3336.64	0.29863
3334.71	0.29864
3332.78	0.29883
3330.85	0.29902
3328.92	0.29907
3326.99	0.29904
3325.06	0.29901
3323.13	0.29901
3321.21	0.299
3319.28	0.29895
3317.35	0.29885
3315.42	0.29874
3313.49	0.29858
3311.56	0.29839
3309.63	0.29813
3307.7	0.29789
3305.78	0.29779
3303.85	0.29771
3301.92	0.29757
3299.99	0.29739
3298.06	0.29715
3296.13	0.29694
3294.2	0.29676
3292.28	0.29649
3290.35	0.29625
3288.42	0.29614
3286.49	0.29607
3284.56	0.29593
3282.63	0.29573
3280.7	0.29557
3278.77	0.29543
3276.85	0.29521
3274.92	0.29493
3272.99	0.29473
3271.06	0.29474
3269.13	0.29484
3267.2	0.29486
3265.27	0.29481
3263.34	0.29481
3261.42	0.29493
3259.49	0.29513
3257.56	0.29541
3255.63	0.29566
3253.7	0.29591
3251.77	0.29631
3249.84	0.29682
3247.92	0.29727
3245.99	0.29749
3244.06	0.29768
3242.13	0.29807
3240.2	0.29851
3238.27	0.29883
3236.34	0.2991
3234.41	0.29939
3232.49	0.29963
3230.56	0.29981
3228.63	0.29995
3226.7	0.30013
3224.77	0.30041
3222.84	0.30069
3220.91	0.30083
3218.98	0.3009
3217.06	0.30111
3215.13	0.30134
3213.2	0.30153
3211.27	0.30178
3209.34	0.30198
3207.41	0.30219
3205.48	0.30247
3203.56	0.30272
3201.63	0.30291
3199.7	0.30302
3197.77	0.30306
3195.84	0.3032
3193.91	0.30352
3191.98	0.30384
3190.05	0.30411
3188.13	0.30434
3186.2	0.30448
3184.27	0.3046
3182.34	0.30487
3180.41	0.30512
3178.48	0.3052
3176.55	0.30535
3174.63	0.30574
3172.7	0.30613
3170.77	0.30643
3168.84	0.30667
3166.91	0.30694
3164.98	0.30724
3163.05	0.30753
3161.12	0.30779
3159.2	0.30805
3157.27	0.30832
3155.34	0.3086
3153.41	0.30889
3151.48	0.30918
3149.55	0.30944
3147.62	0.30969
3145.69	0.30992
3143.77	0.31012
3141.84	0.31032
3139.91	0.31055
3137.98	0.3108
3136.05	0.31101
3134.12	0.31107
3132.19	0.31109
3130.27	0.31127
3128.34	0.31144
3126.41	0.31152
3124.48	0.31158
3122.55	0.31163
3120.62	0.31169
3118.69	0.31178
3116.76	0.31184
3114.84	0.31195
3112.91	0.31219
3110.98	0.31245
3109.05	0.31268
3107.12	0.31295
3105.19	0.31328
3103.26	0.31355
3101.33	0.31374
3099.41	0.31405
3097.48	0.31447
3095.55	0.31486
3093.62	0.31531
3091.69	0.31592
3089.76	0.31651
3087.83	0.31702
3085.91	0.31751
3083.98	0.31799
3082.05	0.31845
3080.12	0.3189
3078.19	0.31944
3076.26	0.32007
3074.33	0.32073
3072.4	0.32136
3070.48	0.32201
3068.55	0.32257
3066.62	0.32299
3064.69	0.3234
3062.76	0.32397
3060.83	0.32467
3058.9	0.32528
3056.97	0.32574
3055.05	0.32624
3053.12	0.3269
3051.19	0.32751
3049.26	0.32797
3047.33	0.32847
3045.4	0.32908
3043.47	0.32968
3041.55	0.33021
3039.62	0.33071
3037.69	0.33118
3035.76	0.33158
3033.83	0.33192
3031.9	0.33224
3029.97	0.3327
3028.04	0.33331
3026.12	0.33383
3024.19	0.33424
3022.26	0.33467
3020.33	0.33518
3018.4	0.33567
3016.47	0.33599
3014.54	0.33613
3012.61	0.33623
3010.69	0.33639
3008.76	0.33671
3006.83	0.33705
3004.9	0.33725
3002.97	0.3374
3001.04	0.3376
2999.11	0.33778
2997.19	0.33789
2995.26	0.3379
2993.33	0.33785
2991.4	0.33783
2989.47	0.33772
2987.54	0.33744
2985.61	0.33708
2983.68	0.33669
2981.76	0.33624
2979.83	0.33571
2977.9	0.33517
2975.97	0.33465
2974.04	0.33418
2972.11	0.33377
2970.18	0.33342
2968.25	0.33304
2966.33	0.33258
2964.4	0.33208
2962.47	0.33161
2960.54	0.33127
2958.61	0.33102
2956.68	0.33077
2954.75	0.33047
2952.83	0.33009
2950.9	0.32963
2948.97	0.32909
2947.04	0.32846
2945.11	0.32779
2943.18	0.32712
2941.25	0.32646
2939.32	0.32585
2937.4	0.32535
2935.47	0.32501
2933.54	0.32483
2931.61	0.32487
2929.68	0.32508
2927.75	0.32537
2925.82	0.32568
2923.9	0.32602
2921.97	0.32638
2920.04	0.32676
2918.11	0.32713
2916.18	0.32747
2914.25	0.32778
2912.32	0.32807
2910.39	0.32831
2908.47	0.32844
2906.54	0.32848
2904.61	0.32841
2902.68	0.32821
2900.75	0.32786
2898.82	0.32735
2896.89	0.32672
2894.96	0.32605
2893.04	0.32546
2891.11	0.32507
2889.18	0.32494
2887.25	0.325
2885.32	0.32511
2883.39	0.32524
2881.46	0.32542
2879.54	0.32569
2877.61	0.3261
2875.68	0.32673
2873.75	0.32757
2871.82	0.32855
2869.89	0.32967
2867.96	0.33095
2866.03	0.33242
2864.11	0.33405
2862.18	0.33579
2860.25	0.33759
2858.32	0.33942
2856.39	0.34126
2854.46	0.34303
2852.53	0.34473
2850.6	0.34642
2848.68	0.34821
2846.75	0.35013
2844.82	0.3521
2842.89	0.35403
2840.96	0.35588
2839.03	0.35767
2837.1	0.35945
2835.18	0.3612
2833.25	0.36291
2831.32	0.36459
2829.39	0.36627
2827.46	0.36796
2825.53	0.36961
2823.6	0.3712
2821.67	0.37273
2819.75	0.37422
2817.82	0.37569
2815.89	0.37715
2813.96	0.37859
2812.03	0.37998
2810.1	0.38134
2808.17	0.38268
2806.24	0.384
2804.32	0.38529
2802.39	0.3865
2800.46	0.38765
2798.53	0.38879
2796.6	0.38992
2794.67	0.39104
2792.74	0.3921
2790.82	0.39313
2788.89	0.39414
2786.96	0.39516
2785.03	0.39617
2783.1	0.39716
2781.17	0.39816
2779.24	0.39916
2777.31	0.40012
2775.39	0.40108
2773.46	0.40208
2771.53	0.40312
2769.6	0.40415
2767.67	0.40522
2765.74	0.40631
2763.81	0.40741
2761.88	0.4085
2759.96	0.40959
2758.03	0.4107
2756.1	0.41184
2754.17	0.41297
2752.24	0.41409
2750.31	0.41518
2748.38	0.41627
2746.46	0.41737
2744.53	0.41848
2742.6	0.41956
2740.67	0.42061
2738.74	0.42164
2736.81	0.42266
2734.88	0.42364
2732.95	0.42458
2731.03	0.42548
2729.1	0.42637
2727.17	0.42724
2725.24	0.42811
2723.31	0.42899
2721.38	0.42989
2719.45	0.4308
2717.52	0.43173
2715.6	0.43268
2713.67	0.43369
2711.74	0.43472
2709.81	0.43579
2707.88	0.43688
2705.95	0.438
2704.02	0.43918
2702.1	0.44039
2700.17	0.44162
2698.24	0.44288
2696.31	0.44417
2694.38	0.44549
2692.45	0.44682
2690.52	0.44819
2688.59	0.44958
2686.67	0.45099
2684.74	0.45241
2682.81	0.45386
2680.88	0.45535
2678.95	0.45691
2677.02	0.45851
2675.09	0.4601
2673.16	0.46171
2671.24	0.46334
2669.31	0.46497
2667.38	0.46661
2665.45	0.46828
2663.52	0.46998
2661.59	0.47171
2659.66	0.47346
2657.74	0.47522
2655.81	0.47695
2653.88	0.47868
2651.95	0.48042
2650.02	0.48217
2648.09	0.48392
2646.16	0.48567
2644.23	0.48742
2642.31	0.48914
2640.38	0.4908
2638.45	0.49242
2636.52	0.49404
2634.59	0.49566
2632.66	0.49727
2630.73	0.49884
2628.81	0.50036
2626.88	0.50183
2624.95	0.50329
2623.02	0.50472
2621.09	0.50612
2619.16	0.5075
2617.23	0.50884
2615.3	0.51015
2613.38	0.5114
2611.45	0.51259
2609.52	0.51377
2607.59	0.51493
2605.66	0.51608
2603.73	0.51719
2601.8	0.51826
2599.87	0.51933
2597.95	0.52038
2596.02	0.5214
2594.09	0.52242
2592.16	0.52346
2590.23	0.5245
2588.3	0.52554
2586.37	0.52656
2584.45	0.52761
2582.52	0.5287
2580.59	0.52981
2578.66	0.53093
2576.73	0.53207
2574.8	0.53323
2572.87	0.53442
2570.94	0.53561
2569.02	0.53681
2567.09	0.53802
2565.16	0.53926
2563.23	0.54049
2561.3	0.54171
2559.37	0.54292
2557.44	0.54416
2555.51	0.54544
2553.59	0.54672
2551.66	0.54799
2549.73	0.54926
2547.8	0.55053
2545.87	0.55177
2543.94	0.55299
2542.01	0.55421
2540.09	0.5554
2538.16	0.55654
2536.23	0.55765
2534.3	0.55877
2532.37	0.55989
2530.44	0.56101
2528.51	0.56213
2526.58	0.56323
2524.66	0.56432
2522.73	0.5654
2520.8	0.56652
2518.87	0.56771
2516.94	0.56895
2515.01	0.57021
2513.08	0.57152
2511.15	0.57291
2509.23	0.57437
2507.3	0.57591
2505.37	0.57752
2503.44	0.57921
2501.51	0.58099
2499.58	0.58288
2497.65	0.58485
2495.73	0.58687
2493.8	0.58897
2491.87	0.59115
2489.94	0.59339
2488.01	0.59569
2486.08	0.59806
2484.15	0.60047
2482.22	0.6029
2480.3	0.60536
2478.37	0.60783
2476.44	0.6103
2474.51	0.61279
2472.58	0.61531
2470.65	0.61787
2468.72	0.62046
2466.79	0.62305
2464.87	0.62564
2462.94	0.62824
2461.01	0.63086
2459.08	0.63347
2457.15	0.63609
2455.22	0.63871
2453.29	0.64135
2451.37	0.64398
2449.44	0.6466
2447.51	0.64919
2445.58	0.65174
2443.65	0.65426
2441.72	0.65673
2439.79	0.65919
2437.86	0.66163
2435.94	0.66404
2434.01	0.66641
2432.08	0.66876
2430.15	0.67112
2428.22	0.67348
2426.29	0.67583
2424.36	0.67814
2422.43	0.68041
2420.51	0.68267
2418.58	0.68494
2416.65	0.68725
2414.72	0.6896
2412.79	0.69195
2410.86	0.69429
2408.93	0.69662
2407.01	0.69894
2405.08	0.70124
2403.15	0.70349
2401.22	0.70569
2399.29	0.70786
2397.36	0.70997
2395.43	0.71206
2393.5	0.71408
2391.58	0.71553
2389.65	0.71699
2387.72	0.71844
2385.79	0.7199
2383.86	0.72135
2381.93	0.72281
2380	0.72426
2378.08	0.72572
2376.15	0.72717
2374.22	0.72863
2372.29	0.73008
2370.36	0.73154
2368.43	0.73299
2366.5	0.73445
2364.57	0.7359
2362.65	0.73736
2360.72	0.73881
2358.79	0.74027
2356.86	0.74172
2354.93	0.74318
2353	0.74463
2351.07	0.74609
2349.14	0.74754
2347.22	0.749
2345.29	0.75045
2343.36	0.75191
2341.43	0.75336
2339.5	0.75482
2337.57	0.75627
2335.64	0.75773
2333.72	0.75918
2331.79	0.76064
2329.86	0.76209
2327.93	0.76355
2326	0.765
2324.07	0.76646
2322.14	0.76791
2320.21	0.76937
2318.29	0.77082
2316.36	0.77228
2314.43	0.77373
2312.5	0.77519
2310.57	0.77664
2308.64	0.7781
2306.71	0.77955
2304.78	0.78101
2302.86	0.78246
2300.93	0.78392
2299	0.78537
2297.07	0.78683
2295.14	0.78828
2293.21	0.78974
2291.28	0.79119
2289.36	0.7942
2287.43	0.797
2285.5	0.79952
2283.57	0.80154
2281.64	0.80294
2279.71	0.8039
2277.78	0.8047
2275.85	0.80556
2273.93	0.80647
2272	0.80735
2270.07	0.80824
2268.14	0.80913
2266.21	0.81001
2264.28	0.81091
2262.35	0.81184
2260.42	0.81276
2258.5	0.81368
2256.57	0.8146
2254.64	0.81547
2252.71	0.81632
2250.78	0.81717
2248.85	0.81795
2246.92	0.81867
2245	0.81935
2243.07	0.81997
2241.14	0.82049
2239.21	0.82096
2237.28	0.82134
2235.35	0.82166
2233.42	0.82197
2231.49	0.82221
2229.57	0.82235
2227.64	0.82246
2225.71	0.82253
2223.78	0.82251
2221.85	0.82244
2219.92	0.82232
2217.99	0.82212
2216.06	0.82186
2214.14	0.82158
2212.21	0.82125
2210.28	0.82091
2208.35	0.82057
2206.42	0.82018
2204.49	0.81977
2202.56	0.81937
2200.64	0.81892
2198.71	0.81845
2196.78	0.81797
2194.85	0.81746
2192.92	0.81694
2190.99	0.81644
2189.06	0.81592
2187.13	0.81536
2185.21	0.81484
2183.28	0.81434
2181.35	0.81383
2179.42	0.81338
2177.49	0.81294
2175.56	0.81248
2173.63	0.81207
2171.7	0.81175
2169.78	0.81144
2167.85	0.81117
2165.92	0.81098
2163.99	0.81082
2162.06	0.81075
2160.13	0.81077
2158.2	0.81081
2156.28	0.81088
2154.35	0.811
2152.42	0.81116
2150.49	0.81139
2148.56	0.8117
2146.63	0.81202
2144.7	0.81239
2142.77	0.81286
2140.85	0.81335
2138.92	0.81383
2136.99	0.81436
2135.06	0.81496
2133.13	0.81559
2131.2	0.81626
2129.27	0.81697
2127.34	0.81771
2125.42	0.81851
2123.49	0.81934
2121.56	0.82016
2119.63	0.82104
2117.7	0.82195
2115.77	0.82284
2113.84	0.82379
2111.92	0.8248
2109.99	0.82579
2108.06	0.82679
2106.13	0.82783
2104.2	0.82889
2102.27	0.82994
2100.34	0.83105
2098.41	0.83218
2096.49	0.83332
2094.56	0.83449
2092.63	0.83557
2090.7	0.83659
2088.77	0.83779
2086.84	0.83916
2084.91	0.84049
2082.99	0.84179
2081.06	0.84307
2079.13	0.84433
2077.2	0.84565
2075.27	0.84699
2073.34	0.84833
2071.41	0.84972
2069.48	0.85111
2067.56	0.85229
2065.63	0.85344
2063.7	0.85493
2061.77	0.85661
2059.84	0.85827
2057.91	0.85993
2055.98	0.86155
2054.05	0.86317
2052.13	0.86485
2050.2	0.8665
2048.27	0.86816
2046.34	0.86981
2044.41	0.87128
2042.48	0.8727
2040.55	0.87448
2038.63	0.87653
2036.7	0.87849
2034.77	0.88034
2032.84	0.88209
2030.91	0.88382
2028.98	0.88555
2027.05	0.88722
2025.12	0.88879
2023.2	0.89038
2021.27	0.89178
2019.34	0.89277
2017.41	0.89393
2015.48	0.8959
2013.55	0.89816
2011.62	0.90004
2009.69	0.90163
2007.77	0.90313
2005.84	0.90475
2003.91	0.90639
2001.98	0.90783
2000.05	0.90919
1998.12	0.91064
1996.19	0.91186
1994.27	0.91235
1992.34	0.91274
1990.41	0.91408
1988.48	0.91607
1986.55	0.91806
1984.62	0.91976
1982.69	0.92113
1980.76	0.92234
1978.84	0.92346
1976.91	0.92453
1974.98	0.92566
1973.05	0.92678
1971.12	0.9276
1969.19	0.92783
1967.26	0.92813
1965.33	0.92967
1963.41	0.93185
1961.48	0.93355
1959.55	0.93491
1957.62	0.93617
1955.69	0.93736
1953.76	0.93872
1951.83	0.94032
1949.91	0.94169
1947.98	0.9425
1946.05	0.94279
1944.12	0.94292
1942.19	0.94418
1940.26	0.94719
1938.33	0.95023
1936.4	0.95221
1934.48	0.95373
1932.55	0.95538
1930.62	0.9571
1928.69	0.95872
1926.76	0.95975
1924.83	0.95967
1922.9	0.95976
1920.97	0.96133
1919.05	0.96315
1917.12	0.96514
1915.19	0.96785
1913.26	0.96963
1911.33	0.96984
1909.4	0.97007
1907.47	0.97172
1905.55	0.97394
1903.62	0.97568
1901.69	0.977
1899.76	0.97801
1897.83	0.9784
1895.9	0.9785
1893.97	0.9792
1892.04	0.97987
1890.12	0.97997
1888.19	0.98108
1886.26	0.9831
1884.33	0.98468
1882.4	0.98587
1880.47	0.98689
1878.54	0.98772
1876.61	0.98838
1874.69	0.9888
1872.76	0.98814
1870.83	0.98528
1868.9	0.98223
1866.97	0.98382
1865.04	0.98827
1863.11	0.9912
1861.19	0.99218
1859.26	0.99249
1857.33	0.99304
1855.4	0.9938
1853.47	0.9943
1851.54	0.9942
1849.61	0.99316
1847.68	0.99105
1845.76	0.98863
1843.83	0.98859
1841.9	0.99176
1839.97	0.99428
1838.04	0.99488
1836.11	0.99532
1834.18	0.99583
1832.26	0.99433
1830.33	0.99145
1828.4	0.9912
1826.47	0.99305
1824.54	0.99482
1822.61	0.99704
1820.68	0.99905
1818.75	0.99996
1816.83	1.0005
1814.9	1.0004
1812.97	0.99922
1811.04	0.99798
1809.11	0.99864
1807.18	1.00046
1805.25	1.00128
1803.32	1.00026
1801.4	0.9983
1799.47	0.99736
1797.54	0.99722
1795.61	0.99628
1793.68	0.99398
1791.75	0.99311
1789.82	0.99626
1787.9	0.9993
1785.97	0.99951
1784.04	0.99797
1782.11	0.99593
1780.18	0.9943
1778.25	0.99374
1776.32	0.99222
1774.39	0.98761
1772.47	0.98228
1770.54	0.98181
1768.61	0.98452
1766.68	0.98632
1764.75	0.98576
1762.82	0.98254
1760.89	0.97936
1758.96	0.97803
1757.04	0.97683
1755.11	0.97572
1753.18	0.97307
1751.25	0.96655
1749.32	0.95995
1747.39	0.95833
1745.46	0.95874
1743.54	0.95795
1741.61	0.95563
1739.68	0.95218
1737.75	0.94849
1735.82	0.94214
1733.89	0.93113
1731.96	0.9243
1730.03	0.9222
1728.11	0.91926
1726.18	0.91379
1724.25	0.90529
1722.32	0.89608
1720.39	0.88601
1718.46	0.87071
1716.53	0.85403
1714.6	0.84772
1712.68	0.84573
1710.75	0.84144
1708.82	0.83393
1706.89	0.82291
1704.96	0.81199
1703.03	0.80423
1701.1	0.7934
1699.18	0.7782
1697.25	0.76757
1695.32	0.7604
1693.39	0.75484
1691.46	0.74735
1689.53	0.7347
1687.6	0.72104
1685.67	0.70347
1683.75	0.67502
1681.82	0.6538
1679.89	0.63991
1677.96	0.62366
1676.03	0.6008
1674.1	0.57504
1672.17	0.5551
1670.24	0.53467
1668.32	0.51417
1666.39	0.5024
1664.46	0.49171
1662.53	0.47672
1660.6	0.465
1658.67	0.45986
1656.74	0.4567
1654.82	0.45052
1652.89	0.43835
1650.96	0.43496
1649.03	0.43546
1647.1	0.43067
1645.17	0.42665
1643.24	0.42709
1641.31	0.42686
1639.39	0.42464
1637.46	0.41951
1635.53	0.4115
1633.6	0.40893
1631.67	0.41027
1629.74	0.40938
1627.81	0.40602
1625.88	0.40288
1623.96	0.40005
1622.03	0.39905
1620.1	0.40135
1618.17	0.40329
1616.24	0.40377
1614.31	0.4065
1612.38	0.40955
1610.46	0.40984
1608.53	0.40771
1606.6	0.40505
1604.67	0.40203
1602.74	0.39787
1600.81	0.39316
1598.88	0.38844
1596.95	0.383
1595.03	0.37671
1593.1	0.37067
1591.17	0.36523
1589.24	0.35997
1587.31	0.35502
1585.38	0.35047
1583.45	0.34623
1581.52	0.3428
1579.6	0.34031
1577.67	0.33627
1575.74	0.33013
1573.81	0.32873
1571.88	0.32976
1569.95	0.32773
1568.02	0.3254
1566.1	0.32588
1564.17	0.32716
1562.24	0.32871
1560.31	0.32691
1558.38	0.31818
1556.45	0.3177
1554.52	0.32223
1552.59	0.32546
1550.67	0.3273
1548.74	0.32903
1546.81	0.3309
1544.88	0.33117
1542.95	0.32926
1541.02	0.32587
1539.09	0.32621
1537.17	0.33225
1535.24	0.33696
1533.31	0.33861
1531.38	0.34128
1529.45	0.34523
1527.52	0.34766
1525.59	0.34933
1523.66	0.35146
1521.74	0.35384
1519.81	0.35814
1517.88	0.36408
1515.95	0.37122
1514.02	0.37946
1512.09	0.38699
1510.16	0.3923
1508.23	0.39558
1506.31	0.4038
1504.38	0.41746
1502.45	0.42865
1500.52	0.43732
1498.59	0.4447
1496.66	0.45327
1494.73	0.46338
1492.81	0.4715
1490.88	0.47646
1488.95	0.48137
1487.02	0.4894
1485.09	0.49752
1483.16	0.50295
1481.23	0.5059
1479.3	0.50738
1477.38	0.50672
1475.45	0.50269
1473.52	0.49524
1471.59	0.48926
1469.66	0.48818
1467.73	0.48687
1465.8	0.48147
1463.87	0.47472
1461.95	0.47112
1460.02	0.4672
1458.09	0.45685
1456.16	0.44506
1454.23	0.44246
1452.3	0.44169
1450.37	0.43821
1448.45	0.43188
1446.52	0.42516
1444.59	0.42014
1442.66	0.41536
1440.73	0.4102
1438.8	0.40399
1436.87	0.39406
1434.94	0.38507
1433.02	0.38097
1431.09	0.37685
1429.16	0.37186
1427.23	0.36852
1425.3	0.36559
1423.37	0.3624
1421.44	0.35994
1419.51	0.35594
1417.59	0.35175
1415.66	0.35176
1413.73	0.35307
1411.8	0.35351
1409.87	0.35394
1407.94	0.35499
1406.01	0.35595
1404.09	0.3574
1402.16	0.36014
1400.23	0.36266
1398.3	0.36433
1396.37	0.36606
1394.44	0.36834
1392.51	0.37141
1390.58	0.37412
1388.66	0.37499
1386.73	0.37491
1384.8	0.37584
1382.87	0.3768
1380.94	0.37717
1379.01	0.37852
1377.08	0.38159
1375.15	0.3862
1373.23	0.39317
1371.3	0.40199
1369.37	0.41126
1367.44	0.4209
1365.51	0.43023
1363.58	0.43895
1361.65	0.44823
1359.73	0.45784
1357.8	0.46597
1355.87	0.47192
1353.94	0.47596
1352.01	0.47812
1350.08	0.4781
1348.15	0.47622
1346.22	0.47334
1344.3	0.47003
1342.37	0.46627
1340.44	0.46198
1338.51	0.459
1336.58	0.45894
1334.65	0.45993
1332.72	0.46028
1330.79	0.46014
1328.87	0.46044
1326.94	0.46179
1325.01	0.46399
1323.08	0.46646
1321.15	0.4686
1319.22	0.47062
1317.29	0.47345
1315.37	0.477
1313.44	0.48052
1311.51	0.48408
1309.58	0.48816
1307.65	0.49317
1305.72	0.49965
1303.79	0.50795
1301.86	0.51856
1299.94	0.53224
1298.01	0.5494
1296.08	0.56936
1294.15	0.59029
1292.22	0.61047
1290.29	0.62913
1288.36	0.64631
1286.43	0.66232
1284.51	0.67705
1282.58	0.68994
1280.65	0.70047
1278.72	0.70824
1276.79	0.71288
1274.86	0.7141
1272.93	0.71196
1271.01	0.70692
1269.08	0.69993
1267.15	0.69191
1265.22	0.68374
1263.29	0.67668
1261.36	0.67172
1259.43	0.66914
1257.5	0.66881
1255.58	0.67068
1253.65	0.67472
1251.72	0.68091
1249.79	0.68911
1247.86	0.69876
1245.93	0.70918
1244	0.71999
1242.08	0.73069
1240.15	0.74058
1238.22	0.74951
1236.29	0.75754
1234.36	0.76454
1232.43	0.77045
1230.5	0.77516
1228.57	0.77834
1226.65	0.77996
1224.72	0.78026
1222.79	0.77957
1220.86	0.77829
1218.93	0.77675
1217	0.77462
1215.07	0.77133
1213.14	0.76637
1211.22	0.75974
1209.29	0.75253
1207.36	0.74656
1205.43	0.74314
1203.5	0.74216
1201.57	0.74212
1199.64	0.74123
1197.72	0.73904
1195.79	0.73595
1193.86	0.73157
1191.93	0.72511
1190	0.71646
1188.07	0.70587
1186.14	0.69361
1184.21	0.68006
1182.29	0.66528
1180.36	0.64899
1178.43	0.63115
1176.5	0.61158
1174.57	0.58968
1172.64	0.56529
1170.71	0.53875
1168.78	0.51064
1166.86	0.48244
1164.93	0.45627
1163	0.43404
1161.07	0.41709
1159.14	0.40589
1157.21	0.39993
1155.28	0.39829
1153.36	0.40032
1151.43	0.40553
1149.5	0.41358
1147.57	0.42421
1145.64	0.43649
1143.71	0.44862
1141.78	0.45864
1139.85	0.4651
1137.93	0.46754
1136	0.46657
1134.07	0.46303
1132.14	0.45737
1130.21	0.45013
1128.28	0.44199
1126.35	0.43367
1124.42	0.42586
1122.5	0.41881
1120.57	0.41225
1118.64	0.40604
1116.71	0.40038
1114.78	0.39527
1112.85	0.39062
1110.92	0.38648
1109	0.3829
1107.07	0.37992
1105.14	0.37769
1103.21	0.37616
1101.28	0.37514
1099.35	0.37449
1097.42	0.37398
1095.49	0.37339
1093.57	0.37275
1091.64	0.37209
1089.71	0.37148
1087.78	0.37118
1085.85	0.37123
1083.92	0.37142
1081.99	0.37161
1080.06	0.3718
1078.14	0.37197
1076.21	0.37219
1074.28	0.37255
1072.35	0.37312
1070.42	0.37386
1068.49	0.37476
1066.56	0.37581
1064.64	0.37704
1062.71	0.37849
1060.78	0.38019
1058.85	0.38208
1056.92	0.38409
1054.99	0.3861
1053.06	0.38796
1051.13	0.38951
1049.21	0.39061
1047.28	0.39114
1045.35	0.39102
1043.42	0.39044
1041.49	0.38967
1039.56	0.38885
1037.63	0.38804
1035.7	0.38723
1033.78	0.38631
1031.85	0.38542
1029.92	0.38485
1027.99	0.38473
1026.06	0.38518
1024.13	0.38633
1022.2	0.38812
1020.28	0.39061
1018.35	0.39396
1016.42	0.39821
1014.49	0.40338
1012.56	0.40954
1010.63	0.41658
1008.7	0.42432
1006.77	0.43265
1004.85	0.44147
1002.92	0.45077
1000.99	0.46064
999.06	0.47119
997.131	0.4825
995.202	0.49488
993.274	0.50873
991.345	0.52411
989.416	0.54066
987.488	0.55789
985.559	0.575
983.63	0.59108
981.702	0.60559
979.773	0.61838
977.844	0.62986
975.915	0.64112
973.987	0.6532
972.058	0.66615
970.129	0.67933
968.201	0.69165
966.272	0.7017
964.343	0.70828
962.415	0.70993
960.486	0.70466
958.557	0.69307
956.629	0.68083
954.7	0.67469
952.771	0.67704
950.842	0.686
948.914	0.69813
946.985	0.71095
945.056	0.72397
943.128	0.7371
941.199	0.7499
939.27	0.76201
937.342	0.77255
935.413	0.78049
933.484	0.78612
931.556	0.79031
929.627	0.79375
927.698	0.79756
925.769	0.80248
923.841	0.80849
921.912	0.81605
919.983	0.82568
918.055	0.83643
916.126	0.84634
914.197	0.853
912.269	0.85405
910.34	0.84914
908.411	0.83986
906.483	0.82819
904.554	0.81645
902.625	0.80699
900.696	0.80093
898.768	0.79844
896.839	0.79964
894.91	0.8044
892.982	0.8127
891.053	0.82484
889.124	0.84025
887.196	0.85748
885.267	0.87534
883.338	0.89266
881.41	0.90808
879.481	0.92103
877.552	0.9315
875.623	0.93938
873.695	0.94501
871.766	0.94908
869.837	0.95171
867.909	0.9531
865.98	0.95381
864.051	0.95397
862.123	0.9536
860.194	0.95313
858.265	0.95243
856.337	0.95121
854.408	0.94987
852.479	0.94849
850.55	0.94675
848.622	0.94489
846.693	0.94294
844.764	0.94058
842.836	0.93813
840.907	0.93574
838.978	0.93288
837.05	0.92951
835.121	0.92534
833.192	0.91928
831.264	0.91109
829.335	0.90219
827.406	0.89548
825.477	0.89389
823.549	0.89693
821.62	0.90078
819.691	0.90287
817.763	0.90313
815.834	0.90194
813.905	0.89987
811.977	0.89751
810.048	0.89488
808.119	0.89201
806.191	0.88921
804.262	0.88636
802.333	0.88341
800.404	0.88041
798.476	0.87715
796.547	0.87377
794.618	0.87045
792.69	0.86701
790.761	0.86342
788.832	0.85977
786.904	0.85587
784.975	0.85183
783.046	0.84789
781.118	0.84379
779.189	0.83946
777.26	0.83502
775.331	0.83038
773.403	0.82561
771.474	0.82081
769.545	0.81586
767.617	0.81096
765.688	0.80635
763.759	0.80189
761.831	0.79764
759.902	0.79381
757.973	0.79025
756.045	0.78705
754.116	0.78443
752.187	0.78223
750.258	0.78035
748.33	0.77893
746.401	0.77778
744.472	0.77672
742.544	0.77587
740.615	0.77508
738.686	0.77424
736.758	0.77336
734.829	0.77214
732.9	0.7705
730.972	0.76878
729.043	0.76692
727.114	0.76461
725.185	0.76192
723.257	0.75839
721.328	0.75386
719.399	0.75017
717.471	0.7478
715.542	0.74483
713.613	0.74085
711.685	0.73709
709.756	0.7339
707.827	0.73119
705.899	0.72907
703.97	0.72748
702.041	0.72657
700.112	0.72636
698.184	0.7259
696.255	0.72464
694.326	0.72296
692.398	0.72081
690.469	0.71807
688.54	0.71562
686.612	0.71352
684.683	0.71097
682.754	0.7079
680.825	0.704
678.897	0.69863
676.968	0.69224
675.039	0.68474
673.111	0.6746
671.182	0.66005
669.253	0.64014
667.325	0.62544
665.396	0.62222
663.467	0.61727
661.539	0.60776
659.61	0.59866
657.681	0.59268
655.752	0.58977
653.824	0.5902
651.895	0.59408
649.966	0.6005
648.038	0.60916
646.109	0.61927
644.18	0.62864
642.252	0.63648
640.323	0.64342
638.394	0.64944
636.466	0.65464
634.537	0.65933
632.608	0.66257
630.679	0.66379
628.751	0.66319
626.822	0.66015
624.893	0.65513
622.965	0.64999
621.036	0.64502
619.107	0.64052
617.179	0.63926
615.25	0.6426
613.321	0.64833
611.393	0.65431
609.464	0.65934
607.535	0.66283
605.606	0.66538
603.678	0.66716
601.749	0.66799
599.82	0.66882
597.892	0.67017
595.963	0.67129
594.034	0.67217
592.106	0.67306
590.177	0.67355
588.248	0.67339
586.32	0.67265
584.391	0.67154
582.462	0.671
580.533	0.6718
578.605	0.67346
576.676	0.67571
574.747	0.67884
572.819	0.68152
570.89	0.68241
568.961	0.68178
567.033	0.6799
565.104	0.67773
563.175	0.67734
561.247	0.67988
559.318	0.68596
557.389	0.69583
555.46	0.70763
553.532	0.71948
551.603	0.7312
549.674	0.74197
547.746	0.7512
545.817	0.75965
543.888	0.76663
541.96	0.77117
540.031	0.77383
538.102	0.77446
536.174	0.77386
534.245	0.77431
532.316	0.77601
530.387	0.77875
528.459	0.78362
526.53	0.79026
524.601	0.7975
522.673	0.80445
520.744	0.80971
518.815	0.8141
516.887	0.82115
514.958	0.82998
513.029	0.8373
511.101	0.8434
509.172	0.84826
507.243	0.85127
505.314	0.8538
503.386	0.85582
501.457	0.85694
499.528	0.85868
497.6	0.86102
495.671	0.86343
493.742	0.86638
491.814	0.86956
489.885	0.87276
487.956	0.8761
486.028	0.87819
484.099	0.87883
482.17	0.88017
480.241	0.882
478.313	0.8835
476.384	0.88502
474.455	0.88442
472.527	0.88183
470.598	0.8829
468.669	0.88799
466.741	0.89373
464.812	0.89973
462.883	0.90571
460.955	0.90974
459.026	0.91159
457.097	0.91442
455.168	0.91896
453.24	0.92368
451.311	0.92918
449.382	0.93466
447.454	0.93901
445.525	0.94223
443.596	0.94398
441.668	0.94644
439.739	0.95094
437.81	0.9546
435.882	0.95696
433.953	0.95952
432.024	0.96157
430.095	0.96397
428.167	0.96782
426.238	0.97059
424.309	0.97131
422.381	0.97167
420.452	0.97156
418.523	0.97589
416.595	0.9873
414.666	0.99558
412.737	0.99894
410.809	0.99996
408.88	0.99909
406.951	0.99689
405.022	0.99427
403.094	0.99014
401.165	0.98318
399.236	0.97294
