# Supplementary material for: Antifungal screening of selenium nanoparticles biosynthesized by microcystin-producing Desmonostoc alborizicum
Source: BMC Biotechnol. 2023 Sep 27;23:41. doi: 10.1186/s12896-023-00807-4 (PMC10538242; doi:10.1186/s12896-023-00807-4)
Supplement: Supplementary file 4 — Supplementary Material 4 [file 12896_2023_807_MOESM4_ESM.xlsx]

## Sheet: Sheet1
		1mM												2mM											3mM
		0	12	24	48	72								0	12	24	48	72									0	12	24	48	72
a300	300	0.925	0.947	0.962	0.97	0.965						a300	300	1	1.014	1.019	1.021	1.018							a300	300	1.001	1.034	1.06	1.074	1.138
a301	301	0.904	0.914	0.942	0.953	0.956						a301	301	0.979	0.981	0.999	1.004	1.009							a301	301	0.958	1.023	1.051	1.057	1.129
a302	302	0.891	0.909	0.939	0.937	0.947						a302	302	0.966	0.976	0.996	0.988	1							a302	302	0.953	1.02	1.032	1.041	1.128
a303	303	0.861	0.898	0.928	0.93	0.936						a303	303	0.936	0.965	0.985	0.981	0.989							a303	303	0.942	1.01	1.021	1.031	1.122
a304	304	0.843	0.885	0.916	0.925	0.933						a304	304	0.918	0.952	0.973	0.976	0.986							a304	304	0.939	0.996	1.008	1.019	1.104
a305	305	0.836	0.872	0.905	0.92	0.915						a305	305	0.911	0.939	0.962	0.971	0.968							a305	305	0.926	0.985	0.98	1.004	1.099
a306	306	0.825	0.861	0.897	0.909	0.906						a306	306	0.9	0.928	0.954	0.96	0.959							a306	306	0.915	0.964	0.971	0.993	1.095
a307	307	0.815	0.858	0.885	0.904	0.895						a307	307	0.89	0.925	0.942	0.955	0.948							a307	307	0.911	0.944	0.96	0.99	1.088
a308	308	0.8	0.848	0.874	0.89	0.885						a308	308	0.875	0.915	0.931	0.941	0.938							a308	308	0.898	0.926	0.95	0.974	1.084
a309	309	0.79	0.838	0.862	0.884	0.882						a309	309	0.865	0.905	0.919	0.935	0.935							a309	309	0.874	0.911	0.937	0.968	1.074
a310	310	0.771	0.823	0.851	0.874	0.871						a310	310	0.846	0.89	0.908	0.925	0.924							a310	310	0.852	0.897	0.935	0.95	1.071
a311	311	0.761	0.812	0.848	0.86	0.859						a311	311	0.836	0.879	0.905	0.911	0.912							a311	311	0.836	0.877	0.933	0.94	1.06
a312	312	0.746	0.802	0.839	0.855	0.848						a312	312	0.821	0.869	0.896	0.906	0.901							a312	312	0.826	0.866	0.922	0.931	1.049
a313	313	0.736	0.795	0.823	0.849	0.843						a313	313	0.811	0.862	0.88	0.9	0.896							a313	313	0.819	0.855	0.907	0.923	1.041
a314	314	0.725	0.787	0.811	0.838	0.833						a314	314	0.8	0.854	0.868	0.889	0.886							a314	314	0.811	0.841	0.897	0.913	1.028
a315	315	0.717	0.778	0.807	0.834	0.829						a315	315	0.792	0.845	0.864	0.885	0.882							a315	315	0.786	0.827	0.893	0.911	1.021
a316	316	0.711	0.768	0.799	0.825	0.821						a316	316	0.786	0.835	0.856	0.876	0.874							a316	316	0.775	0.807	0.875	0.908	1.004
a317	317	0.699	0.753	0.784	0.809	0.814						a317	317	0.774	0.82	0.841	0.86	0.867							a317	317	0.767	0.805	0.868	0.896	0.986
a318	318	0.697	0.743	0.777	0.805	0.811						a318	318	0.772	0.81	0.834	0.856	0.864							a318	318	0.747	0.803	0.85	0.893	0.977
a319	319	0.691	0.739	0.765	0.794	0.807						a319	319	0.766	0.806	0.822	0.845	0.86							a319	319	0.736	0.797	0.831	0.891	0.967
a320	320	0.681	0.729	0.757	0.779	0.797						a320	320	0.756	0.796	0.814	0.83	0.85							a320	320	0.728	0.787	0.821	0.886	0.961
a321	321	0.679	0.722	0.744	0.77	0.792						a321	321	0.754	0.789	0.801	0.821	0.845							a321	321	0.716	0.785	0.816	0.877	0.948
a322	322	0.677	0.717	0.737	0.763	0.787						a322	322	0.752	0.784	0.794	0.814	0.84							a322	322	0.707	0.781	0.812	0.864	0.941
a323	323	0.675	0.708	0.735	0.758	0.78						a323	323	0.75	0.775	0.792	0.809	0.833							a323	323	0.699	0.775	0.795	0.849	0.924
a324	324	0.669	0.695	0.734	0.753	0.773						a324	324	0.744	0.762	0.791	0.804	0.826							a324	324	0.686	0.773	0.788	0.844	0.917
a325	325	0.667	0.691	0.719	0.749	0.766						a325	325	0.742	0.758	0.776	0.8	0.819							a325	325	0.679	0.772	0.781	0.84	0.905
a326	326	0.666	0.689	0.707	0.746	0.764						a326	326	0.741	0.756	0.764	0.797	0.817							a326	326	0.667	0.76	0.779	0.827	0.902
a327	327	0.654	0.687	0.706	0.743	0.766						a327	327	0.729	0.754	0.763	0.794	0.819							a327	327	0.653	0.745	0.781	0.824	0.894
a328	328	0.649	0.683	0.723	0.74	0.763						a328	328	0.724	0.75	0.78	0.791	0.816							a328	328	0.647	0.74	0.778	0.821	0.892
a329	329	0.634	0.681	0.719	0.737	0.756						a329	329	0.709	0.748	0.776	0.788	0.809							a329	329	0.635	0.726	0.771	0.818	0.889
a330	330	0.63	0.678	0.714	0.734	0.754						a330	330	0.705	0.745	0.771	0.785	0.807							a330	330	0.624	0.721	0.769	0.815	0.888
a331	331	0.615	0.671	0.715	0.727	0.75						a331	331	0.69	0.738	0.772	0.778	0.803							a331	331	0.611	0.71	0.765	0.812	0.887
a332	332	0.604	0.666	0.707	0.722	0.747						a332	332	0.679	0.733	0.764	0.773	0.8							a332	332	0.602	0.702	0.759	0.81	0.886
a333	333	0.596	0.661	0.703	0.718	0.744						a333	333	0.671	0.728	0.76	0.769	0.797							a333	333	0.592	0.681	0.757	0.809	0.885
a334	334	0.585	0.657	0.696	0.725	0.741						a334	334	0.66	0.724	0.753	0.776	0.794							a334	334	0.588	0.67	0.746	0.806	0.883
a335	335	0.584	0.652	0.689	0.721	0.739						a335	335	0.659	0.719	0.746	0.772	0.792							a335	335	0.583	0.653	0.724	0.801	0.881
a336	336	0.58	0.641	0.684	0.72	0.736						a336	336	0.655	0.708	0.741	0.771	0.789							a336	336	0.572	0.644	0.719	0.795	0.877
a337	337	0.578	0.639	0.678	0.719	0.734						a337	337	0.653	0.706	0.735	0.77	0.787							a337	337	0.564	0.643	0.714	0.79	0.874
a338	338	0.574	0.632	0.678	0.717	0.732						a338	338	0.649	0.699	0.735	0.768	0.785							a338	338	0.557	0.641	0.712	0.788	0.873
a339	339	0.573	0.628	0.677	0.716	0.727						a339	339	0.648	0.695	0.734	0.767	0.78							a339	339	0.55	0.639	0.708	0.786	0.872
a340	340	0.571	0.622	0.676	0.712	0.724						a340	340	0.646	0.689	0.733	0.763	0.777							a340	340	0.548	0.637	0.706	0.782	0.87
a341	341	0.568	0.618	0.672	0.707	0.721						a341	341	0.643	0.685	0.729	0.758	0.774							a341	341	0.536	0.635	0.705	0.774	0.869
a342	342	0.565	0.614	0.674	0.703	0.72						a342	342	0.64	0.681	0.731	0.754	0.773							a342	342	0.534	0.633	0.703	0.772	0.868
a343	343	0.564	0.603	0.673	0.7	0.718						a343	343	0.639	0.67	0.73	0.751	0.771							a343	343	0.526	0.631	0.698	0.765	0.867
a344	344	0.563	0.592	0.668	0.696	0.712						a344	344	0.638	0.659	0.725	0.747	0.765							a344	344	0.522	0.629	0.697	0.764	0.865
a345	345	0.563	0.588	0.665	0.695	0.712						a345	345	0.638	0.655	0.722	0.746	0.765							a345	345	0.518	0.627	0.699	0.753	0.864
a346	346	0.561	0.585	0.665	0.69	0.711						a346	346	0.636	0.652	0.722	0.741	0.764							a346	346	0.521	0.626	0.697	0.749	0.864
a347	347	0.56	0.584	0.664	0.687	0.71						a347	347	0.635	0.651	0.721	0.738	0.763							a347	347	0.517	0.625	0.694	0.747	0.862
a348	348	0.559	0.583	0.659	0.686	0.709						a348	348	0.634	0.65	0.716	0.737	0.762							a348	348	0.515	0.624	0.692	0.742	0.86
a349	349	0.559	0.583	0.652	0.684	0.705						a349	349	0.634	0.65	0.709	0.735	0.758							a349	349	0.514	0.623	0.691	0.739	0.858
a350	350	0.559	0.581	0.663	0.681	0.702						a350	350	0.634	0.648	0.72	0.732	0.755							a350	350	0.512	0.622	0.687	0.737	0.854
a351	351	0.556	0.58	0.66	0.679	0.7						a351	351	0.631	0.647	0.717	0.73	0.753							a351	351	0.512	0.619	0.685	0.733	0.853
a352	352	0.555	0.579	0.656	0.677	0.695						a352	352	0.63	0.646	0.713	0.728	0.748							a352	352	0.504	0.617	0.682	0.73	0.848
a353	353	0.554	0.578	0.654	0.674	0.695						a353	353	0.629	0.645	0.711	0.725	0.748							a353	353	0.504	0.617	0.68	0.727	0.845
a354	354	0.553	0.577	0.65	0.67	0.688						a354	354	0.628	0.644	0.707	0.721	0.741							a354	354	0.502	0.616	0.675	0.723	0.84
a355	355	0.552	0.576	0.649	0.664	0.683						a355	355	0.627	0.643	0.706	0.715	0.736							a355	355	0.508	0.615	0.672	0.721	0.839
a356	356	0.551	0.575	0.647	0.658	0.682						a356	356	0.626	0.642	0.704	0.709	0.735							a356	356	0.506	0.614	0.668	0.72	0.838
a357	357	0.55	0.574	0.645	0.656	0.679						a357	357	0.625	0.641	0.702	0.707	0.732							a357	357	0.504	0.613	0.664	0.718	0.837
a358	358	0.549	0.573	0.645	0.654	0.676						a358	358	0.624	0.64	0.702	0.705	0.729							a358	358	0.503	0.611	0.662	0.718	0.837
a359	359	0.548	0.572	0.644	0.651	0.672						a359	359	0.623	0.639	0.701	0.702	0.725							a359	359	0.5	0.611	0.658	0.715	0.835
a360	360	0.547	0.571	0.643	0.648	0.668						a360	360	0.622	0.638	0.7	0.699	0.721							a360	360	0.498	0.61	0.653	0.713	0.834
a361	361	0.546	0.57	0.64	0.646	0.67						a361	361	0.621	0.637	0.697	0.697	0.723							a361	361	0.498	0.607	0.647	0.712	0.833
a362	362	0.545	0.569	0.638	0.643	0.664						a362	362	0.62	0.636	0.695	0.694	0.717							a362	362	0.498	0.606	0.641	0.71	0.829
a363	363	0.544	0.568	0.635	0.641	0.658						a363	363	0.619	0.635	0.692	0.692	0.711							a363	363	0.498	0.605	0.636	0.708	0.827
a364	364	0.543	0.567	0.632	0.64	0.657						a364	364	0.618	0.634	0.689	0.691	0.71							a364	364	0.498	0.605	0.628	0.706	0.825
a365	365	0.542	0.566	0.63	0.638	0.654						a365	365	0.617	0.633	0.687	0.689	0.707							a365	365	0.498	0.604	0.626	0.704	0.823
a366	366	0.541	0.565	0.627	0.636	0.652						a366	366	0.616	0.632	0.684	0.687	0.705							a366	366	0.497	0.602	0.625	0.704	0.821
a367	367	0.54	0.564	0.625	0.634	0.648						a367	367	0.615	0.631	0.682	0.685	0.701							a367	367	0.497	0.601	0.624	0.702	0.82
a368	368	0.539	0.563	0.62	0.632	0.644						a368	368	0.614	0.63	0.677	0.683	0.697							a368	368	0.497	0.601	0.624	0.701	0.819
a369	369	0.538	0.562	0.616	0.628	0.641						a369	369	0.613	0.629	0.673	0.679	0.694							a369	369	0.496	0.599	0.623	0.7	0.818
a370	370	0.537	0.561	0.615	0.626	0.639						a370	370	0.612	0.628	0.672	0.677	0.692							a370	370	0.496	0.597	0.623	0.695	0.816
a371	371	0.536	0.56	0.613	0.624	0.635						a371	371	0.611	0.627	0.67	0.675	0.688							a371	371	0.496	0.592	0.622	0.693	0.815
a372	372	0.535	0.559	0.611	0.624	0.628						a372	372	0.61	0.626	0.668	0.675	0.681							a372	372	0.496	0.593	0.622	0.691	0.812
a373	373	0.534	0.558	0.611	0.621	0.626						a373	373	0.609	0.625	0.668	0.672	0.679							a373	373	0.492	0.591	0.622	0.689	0.81
a374	374	0.533	0.557	0.608	0.619	0.62						a374	374	0.608	0.624	0.665	0.67	0.673							a374	374	0.49	0.588	0.621	0.686	0.807
a375	375	0.532	0.556	0.607	0.616	0.614						a375	375	0.607	0.623	0.664	0.667	0.667							a375	375	0.488	0.587	0.621	0.685	0.802
a376	376	0.531	0.555	0.605	0.615	0.613						a376	376	0.606	0.622	0.662	0.666	0.666							a376	376	0.486	0.582	0.62	0.683	0.807
a377	377	0.53	0.554	0.604	0.612	0.618						a377	377	0.605	0.621	0.661	0.663	0.671							a377	377	0.484	0.578	0.621	0.682	0.81
a378	378	0.529	0.553	0.601	0.609	0.623						a378	378	0.604	0.62	0.658	0.66	0.676							a378	378	0.482	0.576	0.623	0.681	0.815
a379	379	0.528	0.552	0.599	0.606	0.617						a379	379	0.603	0.619	0.656	0.657	0.67							a379	379	0.48	0.572	0.624	0.682	0.818
a380	380	0.527	0.551	0.593	0.604	0.611						a380	380	0.602	0.618	0.65	0.655	0.664							a380	380	0.478	0.567	0.627	0.684	0.822
a381	381	0.526	0.551	0.591	0.601	0.609						a381	381	0.601	0.618	0.648	0.652	0.662							a381	381	0.476	0.565	0.63	0.689	0.826
a382	382	0.525	0.55	0.588	0.6	0.606						a382	382	0.6	0.617	0.645	0.651	0.659							a382	382	0.474	0.554	0.635	0.691	0.829
a383	383	0.525	0.549	0.586	0.597	0.604						a383	383	0.6	0.616	0.643	0.648	0.657							a383	383	0.472	0.551	0.645	0.695	0.832
a384	384	0.522	0.549	0.584	0.595	0.603						a384	384	0.597	0.616	0.641	0.646	0.656							a384	384	0.47	0.549	0.649	0.697	0.835
a385	385	0.521	0.549	0.58	0.593	0.602						a385	385	0.596	0.616	0.637	0.644	0.655							a385	385	0.468	0.547	0.651	0.699	0.839
a386	386	0.517	0.549	0.579	0.589	0.605						a386	386	0.592	0.616	0.636	0.64	0.658							a386	386	0.467	0.545	0.651	0.702	0.841
a387	387	0.516	0.548	0.577	0.586	0.613						a387	387	0.591	0.615	0.634	0.637	0.666							a387	387	0.466	0.543	0.654	0.704	0.846
a388	388	0.513	0.548	0.573	0.583	0.615						a388	388	0.588	0.615	0.63	0.634	0.668							a388	388	0.462	0.541	0.655	0.708	0.847
a389	389	0.512	0.547	0.57	0.58	0.632						a389	389	0.587	0.614	0.627	0.631	0.685							a389	389	0.462	0.539	0.656	0.711	0.851
a390	390	0.51	0.547	0.566	0.577	0.635						a390	390	0.585	0.614	0.623	0.628	0.688							a390	390	0.462	0.537	0.66	0.716	0.853
a391	391	0.505	0.547	0.564	0.575	0.643						a391	391	0.58	0.614	0.621	0.626	0.696							a391	391	0.461	0.538	0.662	0.721	0.856
a392	392	0.502	0.546	0.56	0.571	0.649						a392	392	0.577	0.613	0.617	0.622	0.702							a392	392	0.46	0.539	0.665	0.727	0.858
a393	393	0.499	0.546	0.557	0.57	0.663						a393	393	0.574	0.613	0.614	0.621	0.716							a393	393	0.459	0.541	0.666	0.735	0.86
a394	394	0.497	0.546	0.553	0.568	0.671						a394	394	0.572	0.613	0.61	0.619	0.724							a394	394	0.458	0.542	0.671	0.737	0.862
a395	395	0.501	0.546	0.55	0.565	0.68						a395	395	0.576	0.613	0.607	0.616	0.733							a395	395	0.458	0.543	0.671	0.742	0.865
a396	396	0.499	0.545	0.549	0.561	0.683						a396	396	0.574	0.612	0.606	0.612	0.736							a396	396	0.456	0.544	0.672	0.749	0.866
a397	397	0.495	0.545	0.544	0.556	0.693						a397	397	0.57	0.612	0.601	0.607	0.746							a397	397	0.454	0.545	0.675	0.751	0.867
a398	398	0.49	0.544	0.542	0.561	0.698						a398	398	0.565	0.611	0.599	0.612	0.751							a398	398	0.454	0.546	0.678	0.752	0.869
a399	399	0.487	0.544	0.538	0.565	0.699						a399	399	0.562	0.611	0.595	0.616	0.752							a399	399	0.452	0.547	0.684	0.755	0.872
a400	400	0.486	0.544	0.535	0.569	0.706						a400	400	0.561	0.611	0.592	0.62	0.759							a400	400	0.452	0.548	0.684	0.757	0.875
a401	401	0.485	0.543	0.536	0.575	0.712						a401	401	0.56	0.61	0.593	0.626	0.765							a401	401	0.453	0.549	0.684	0.759	0.877
a402	402	0.485	0.543	0.538	0.579	0.714						a402	402	0.56	0.61	0.595	0.63	0.767							a402	402	0.452	0.55	0.688	0.761	0.878
a403	403	0.482	0.543	0.54	0.584	0.716						a403	403	0.557	0.61	0.597	0.635	0.769							a403	403	0.45	0.551	0.694	0.76	0.882
a404	404	0.481	0.542	0.541	0.588	0.718						a404	404	0.556	0.609	0.598	0.639	0.771							a404	404	0.447	0.552	0.696	0.762	0.885
a405	405	0.48	0.542	0.544	0.595	0.722						a405	405	0.555	0.609	0.601	0.646	0.775							a405	405	0.448	0.553	0.697	0.764	0.887
a406	406	0.479	0.541	0.545	0.601	0.724						a406	406	0.554	0.608	0.602	0.652	0.777							a406	406	0.446	0.554	0.699	0.765	0.888
a407	407	0.478	0.541	0.55	0.607	0.731						a407	407	0.553	0.608	0.607	0.658	0.784							a407	407	0.445	0.555	0.702	0.766	0.891
a408	408	0.476	0.54	0.554	0.618	0.734						a408	408	0.551	0.607	0.611	0.669	0.787							a408	408	0.441	0.556	0.704	0.767	0.892
a409	409	0.475	0.54	0.559	0.625	0.739						a409	409	0.55	0.607	0.616	0.676	0.792							a409	409	0.431	0.557	0.706	0.769	0.895
a410	410	0.475	0.539	0.561	0.63	0.745						a410	410	0.55	0.606	0.618	0.681	0.798							a410	410	0.43	0.558	0.709	0.771	0.901
a411	411	0.475	0.539	0.563	0.636	0.752						a411	411	0.55	0.606	0.62	0.687	0.805							a411	411	0.429	0.559	0.711	0.774	0.908
a412	412	0.472	0.538	0.568	0.645	0.76						a412	412	0.547	0.605	0.625	0.696	0.813							a412	412	0.428	0.56	0.712	0.78	0.912
a413	413	0.471	0.538	0.57	0.658	0.765						a413	413	0.546	0.605	0.627	0.709	0.818							a413	413	0.427	0.561	0.713	0.791	0.921
a414	414	0.47	0.537	0.578	0.666	0.775						a414	414	0.545	0.604	0.635	0.717	0.828							a414	414	0.424	0.562	0.714	0.794	0.931
a415	415	0.469	0.536	0.579	0.671	0.788						a415	415	0.544	0.603	0.636	0.722	0.841							a415	415	0.422	0.563	0.719	0.803	0.938
a416	416	0.468	0.535	0.584	0.685	0.793						a416	416	0.543	0.602	0.641	0.736	0.846							a416	416	0.421	0.564	0.724	0.814	0.95
a417	417	0.467	0.534	0.587	0.698	0.802						a417	417	0.542	0.601	0.644	0.749	0.855							a417	417	0.42	0.565	0.733	0.835	0.955
a418	418	0.466	0.533	0.595	0.707	0.809						a418	418	0.541	0.6	0.652	0.758	0.862							a418	418	0.419	0.566	0.741	0.847	0.965
a419	419	0.465	0.532	0.607	0.725	0.813						a419	419	0.54	0.599	0.664	0.776	0.866							a419	419	0.419	0.567	0.743	0.86	0.97
a420	420	0.464	0.531	0.615	0.729	0.814						a420	420	0.539	0.598	0.672	0.78	0.867							a420	420	0.418	0.568	0.749	0.863	0.973
a421	421	0.463	0.53	0.633	0.734	0.818						a421	421	0.538	0.597	0.69	0.785	0.871							a421	421	0.417	0.569	0.756	0.874	0.977
a422	422	0.462	0.529	0.644	0.737	0.82						a422	422	0.537	0.596	0.701	0.788	0.873							a422	422	0.417	0.57	0.765	0.876	0.981
a423	423	0.461	0.528	0.648	0.752	0.822						a423	423	0.536	0.595	0.705	0.803	0.875							a423	423	0.416	0.571	0.778	0.89	0.986
a424	424	0.46	0.527	0.656	0.755	0.824						a424	424	0.535	0.594	0.713	0.806	0.877							a424	424	0.416	0.572	0.788	0.893	0.991
a425	425	0.459	0.526	0.667	0.761	0.826						a425	425	0.534	0.593	0.724	0.812	0.879							a425	425	0.415	0.573	0.8	0.9	0.995
a426	426	0.458	0.525	0.672	0.765	0.827						a426	426	0.533	0.592	0.729	0.816	0.88							a426	426	0.416	0.574	0.806	0.91	1
a427	427	0.457	0.524	0.674	0.767	0.835						a427	427	0.532	0.591	0.731	0.818	0.888							a427	427	0.415	0.574	0.812	0.914	1.007
a428	428	0.456	0.523	0.678	0.779	0.838						a428	428	0.531	0.59	0.735	0.83	0.891							a428	428	0.415	0.574	0.819	0.919	1.015
a429	429	0.455	0.522	0.68	0.786	0.842						a429	429	0.53	0.589	0.737	0.837	0.895							a429	429	0.415	0.574	0.821	0.926	1.021
a430	430	0.454	0.521	0.686	0.789	0.846						a430	430	0.529	0.588	0.743	0.84	0.899							a430	430	0.414	0.574	0.822	0.932	1.025
a431	431	0.453	0.52	0.689	0.791	0.853						a431	431	0.528	0.587	0.746	0.842	0.906							a431	431	0.411	0.574	0.823	0.934	1.029
a432	432	0.452	0.519	0.685	0.79	0.855						a432	432	0.527	0.586	0.742	0.841	0.908							a432	432	0.41	0.574	0.822	0.932	1.033
a433	433	0.451	0.518	0.683	0.787	0.854						a433	433	0.526	0.585	0.74	0.838	0.907							a433	433	0.409	0.573	0.821	0.93	1.032
a434	434	0.45	0.517	0.681	0.786	0.853						a434	434	0.525	0.584	0.738	0.837	0.906							a434	434	0.408	0.572	0.82	0.927	1.032
a435	435	0.449	0.516	0.678	0.782	0.85						a435	435	0.524	0.583	0.735	0.833	0.903							a435	435	0.407	0.571	0.82	0.926	1.033
a436	436	0.448	0.515	0.677	0.781	0.849						a436	436	0.523	0.582	0.734	0.832	0.902							a436	436	0.406	0.57	0.815	0.925	1.029
a437	437	0.447	0.514	0.672	0.779	0.843						a437	437	0.522	0.581	0.729	0.83	0.896							a437	437	0.405	0.569	0.811	0.924	1.028
a438	438	0.446	0.513	0.667	0.777	0.838						a438	438	0.521	0.58	0.724	0.828	0.891							a438	438	0.404	0.568	0.808	0.916	1.017
a439	439	0.445	0.512	0.665	0.776	0.833						a439	439	0.52	0.579	0.722	0.827	0.886							a439	439	0.403	0.567	0.804	0.914	1.012
a440	440	0.444	0.511	0.664	0.769	0.827						a440	440	0.519	0.578	0.721	0.82	0.88							a440	440	0.402	0.566	0.802	0.908	1.005
a441	441	0.443	0.51	0.653	0.771	0.821						a441	441	0.518	0.577	0.71	0.822	0.874							a441	441	0.399	0.565	0.796	0.9	1
a442	442	0.442	0.509	0.646	0.766	0.815						a442	442	0.517	0.576	0.703	0.817	0.868							a442	442	0.397	0.564	0.792	0.898	0.994
a443	443	0.441	0.508	0.637	0.761	0.809						a443	443	0.516	0.575	0.694	0.812	0.862							a443	443	0.396	0.563	0.786	0.884	0.992
a444	444	0.44	0.507	0.629	0.756	0.803						a444	444	0.515	0.574	0.686	0.807	0.856							a444	444	0.394	0.562	0.783	0.875	0.988
a445	445	0.439	0.506	0.626	0.755	0.797						a445	445	0.514	0.573	0.683	0.806	0.85							a445	445	0.391	0.561	0.782	0.881	0.982
a446	446	0.438	0.505	0.619	0.753	0.791						a446	446	0.513	0.572	0.676	0.804	0.844							a446	446	0.389	0.56	0.776	0.873	0.98
a447	447	0.437	0.504	0.613	0.747	0.785						a447	447	0.512	0.571	0.67	0.798	0.838							a447	447	0.388	0.559	0.772	0.865	0.977
a448	448	0.436	0.503	0.61	0.745	0.779						a448	448	0.511	0.57	0.667	0.796	0.832							a448	448	0.387	0.558	0.768	0.862	0.979
a449	449	0.435	0.502	0.608	0.744	0.773						a449	449	0.51	0.569	0.665	0.795	0.826							a449	449	0.386	0.557	0.761	0.854	0.972
a450	450	0.434	0.501	0.605	0.738	0.767						a450	450	0.509	0.568	0.662	0.789	0.82							a450	450	0.385	0.556	0.746	0.843	0.964
a451	451	0.433	0.5	0.601	0.732	0.761						a451	451	0.508	0.567	0.658	0.783	0.814							a451	451	0.384	0.555	0.744	0.836	0.953
a452	452	0.432	0.499	0.598	0.727	0.755						a452	452	0.507	0.566	0.655	0.778	0.808							a452	452	0.383	0.552	0.739	0.831	0.951
a453	453	0.431	0.498	0.595	0.722	0.749						a453	453	0.506	0.565	0.652	0.773	0.802							a453	453	0.382	0.551	0.734	0.819	0.934
a454	454	0.43	0.497	0.594	0.714	0.743						a454	454	0.505	0.564	0.651	0.765	0.796							a454	454	0.381	0.549	0.728	0.812	0.926
a455	455	0.429	0.496	0.592	0.706	0.737						a455	455	0.504	0.563	0.649	0.757	0.79							a455	455	0.38	0.548	0.722	0.809	0.922
a456	456	0.428	0.495	0.587	0.702	0.731						a456	456	0.503	0.562	0.644	0.753	0.784							a456	456	0.379	0.546	0.713	0.807	0.918
a457	457	0.427	0.494	0.586	0.698	0.729						a457	457	0.502	0.561	0.643	0.749	0.782							a457	457	0.378	0.542	0.712	0.801	0.911
a458	458	0.426	0.493	0.582	0.69	0.726						a458	458	0.501	0.56	0.639	0.741	0.779							a458	458	0.377	0.539	0.706	0.796	0.908
a459	459	0.425	0.492	0.577	0.682	0.723						a459	459	0.5	0.559	0.634	0.733	0.776							a459	459	0.376	0.537	0.695	0.79	0.894
a460	460	0.424	0.491	0.574	0.675	0.717						a460	460	0.499	0.558	0.631	0.726	0.77							a460	460	0.375	0.535	0.688	0.785	0.892
a461	461	0.423	0.49	0.571	0.673	0.714						a461	461	0.498	0.557	0.628	0.724	0.767							a461	461	0.374	0.533	0.683	0.779	0.887
a462	462	0.422	0.489	0.569	0.666	0.71						a462	462	0.497	0.556	0.626	0.717	0.763							a462	462	0.373	0.528	0.68	0.775	0.882
a463	463	0.421	0.488	0.566	0.66	0.709						a463	463	0.496	0.555	0.623	0.711	0.762							a463	463	0.372	0.523	0.666	0.774	0.876
a464	464	0.42	0.487	0.563	0.659	0.703						a464	464	0.495	0.554	0.62	0.71	0.756							a464	464	0.371	0.519	0.661	0.773	0.867
a465	465	0.419	0.486	0.559	0.656	0.697						a465	465	0.494	0.553	0.616	0.707	0.75							a465	465	0.37	0.511	0.649	0.769	0.862
a466	466	0.417	0.485	0.555	0.651	0.691						a466	466	0.492	0.552	0.612	0.702	0.744							a466	466	0.369	0.507	0.636	0.762	0.857
a467	467	0.416	0.484	0.553	0.642	0.685						a467	467	0.491	0.551	0.61	0.693	0.738							a467	467	0.368	0.506	0.627	0.76	0.845
a468	468	0.415	0.483	0.55	0.631	0.684						a468	468	0.49	0.55	0.607	0.682	0.737							a468	468	0.367	0.502	0.613	0.752	0.842
a469	469	0.408	0.482	0.547	0.622	0.683						a469	469	0.483	0.549	0.604	0.673	0.736							a469	469	0.366	0.5	0.609	0.753	0.839
a470	470	0.403	0.481	0.544	0.614	0.677						a470	470	0.478	0.548	0.601	0.665	0.73							a470	470	0.365	0.495	0.604	0.746	0.838
a471	471	0.398	0.48	0.541	0.606	0.671						a471	471	0.473	0.547	0.598	0.657	0.724							a471	471	0.364	0.492	0.6	0.74	0.837
a472	472	0.394	0.479	0.538	0.607	0.665						a472	472	0.469	0.546	0.595	0.658	0.718							a472	472	0.363	0.484	0.594	0.739	0.836
a473	473	0.392	0.478	0.535	0.607	0.664						a473	473	0.467	0.545	0.592	0.658	0.717							a473	473	0.362	0.473	0.592	0.736	0.835
a474	474	0.393	0.477	0.532	0.597	0.663						a474	474	0.468	0.544	0.589	0.648	0.716							a474	474	0.361	0.468	0.588	0.731	0.834
a475	475	0.39	0.476	0.529	0.589	0.655						a475	475	0.465	0.543	0.586	0.64	0.708							a475	475	0.36	0.461	0.587	0.729	0.831
a476	476	0.387	0.475	0.526	0.586	0.653						a476	476	0.462	0.542	0.583	0.637	0.706							a476	476	0.359	0.451	0.586	0.723	0.83
a477	477	0.381	0.474	0.525	0.584	0.649						a477	477	0.456	0.541	0.582	0.635	0.702							a477	477	0.351	0.437	0.582	0.721	0.822
a478	478	0.379	0.473	0.524	0.579	0.648						a478	478	0.454	0.54	0.581	0.63	0.701							a478	478	0.35	0.427	0.58	0.718	0.819
a479	479	0.378	0.472	0.523	0.581	0.642						a479	479	0.453	0.539	0.58	0.632	0.695							a479	479	0.345	0.425	0.577	0.716	0.813
a480	480	0.376	0.47	0.522	0.577	0.639						a480	480	0.451	0.537	0.579	0.628	0.692							a480	480	0.338	0.426	0.573	0.716	0.809
a481	481	0.378	0.468	0.521	0.573	0.636						a481	481	0.453	0.535	0.578	0.624	0.689							a481	481	0.338	0.423	0.573	0.709	0.806
a482	482	0.372	0.466	0.52	0.569	0.635						a482	482	0.447	0.533	0.577	0.62	0.688							a482	482	0.334	0.42	0.572	0.706	0.802
a483	483	0.369	0.464	0.52	0.566	0.632						a483	483	0.444	0.531	0.577	0.617	0.685							a483	483	0.334	0.414	0.571	0.704	0.798
a484	484	0.365	0.462	0.519	0.561	0.627						a484	484	0.44	0.529	0.576	0.612	0.68							a484	484	0.332	0.412	0.569	0.698	0.796
a485	485	0.368	0.46	0.518	0.557	0.626						a485	485	0.443	0.527	0.575	0.608	0.679							a485	485	0.333	0.411	0.564	0.694	0.793
a486	486	0.366	0.458	0.518	0.555	0.624						a486	486	0.441	0.525	0.575	0.606	0.677							a486	486	0.332	0.409	0.56	0.686	0.789
a487	487	0.366	0.456	0.517	0.551	0.62						a487	487	0.441	0.523	0.574	0.602	0.673							a487	487	0.331	0.411	0.554	0.68	0.782
a488	488	0.367	0.454	0.513	0.546	0.619						a488	488	0.442	0.521	0.57	0.597	0.672							a488	488	0.328	0.411	0.53	0.678	0.777
a489	489	0.364	0.452	0.51	0.545	0.617						a489	489	0.439	0.519	0.567	0.596	0.67							a489	489	0.327	0.411	0.529	0.665	0.769
a490	490	0.363	0.45	0.505	0.542	0.614						a490	490	0.438	0.517	0.562	0.593	0.667							a490	490	0.326	0.41	0.528	0.659	0.766
a491	491	0.361	0.448	0.502	0.541	0.611						a491	491	0.436	0.515	0.559	0.592	0.664							a491	491	0.326	0.41	0.525	0.656	0.762
a492	492	0.357	0.446	0.501	0.538	0.61						a492	492	0.432	0.513	0.558	0.589	0.663							a492	492	0.322	0.41	0.523	0.652	0.757
a493	493	0.356	0.444	0.5	0.538	0.609						a493	493	0.431	0.511	0.557	0.589	0.662							a493	493	0.322	0.41	0.521	0.657	0.753
a494	494	0.352	0.442	0.497	0.535	0.607						a494	494	0.427	0.509	0.554	0.586	0.66							a494	494	0.321	0.41	0.516	0.655	0.744
a495	495	0.35	0.441	0.495	0.533	0.604						a495	495	0.425	0.508	0.552	0.584	0.657							a495	495	0.321	0.409	0.512	0.652	0.735
a496	496	0.35	0.44	0.492	0.527	0.603						a496	496	0.425	0.507	0.549	0.578	0.656							a496	496	0.321	0.409	0.506	0.651	0.726
a497	497	0.347	0.44	0.489	0.522	0.6						a497	497	0.422	0.507	0.546	0.573	0.653							a497	497	0.321	0.409	0.504	0.64	0.718
a498	498	0.345	0.439	0.482	0.521	0.596						a498	498	0.42	0.506	0.539	0.572	0.649							a498	498	0.321	0.408	0.5	0.63	0.716
a499	499	0.345	0.438	0.48	0.52	0.593						a499	499	0.42	0.505	0.537	0.571	0.646							a499	499	0.321	0.408	0.495	0.626	0.713
a500	500	0.341	0.437	0.477	0.519	0.589						a500	500	0.416	0.504	0.534	0.57	0.642							a500	500	0.321	0.408	0.496	0.621	0.712
a501	501	0.339	0.436	0.474	0.515	0.588						a501	501	0.414	0.503	0.531	0.566	0.641							a501	501	0.32	0.408	0.495	0.612	0.708
a502	502	0.337	0.435	0.473	0.514	0.588						a502	502	0.412	0.502	0.53	0.565	0.641							a502	502	0.32	0.408	0.492	0.609	0.703
a503	503	0.332	0.434	0.472	0.513	0.588						a503	503	0.407	0.501	0.529	0.564	0.641							a503	503	0.32	0.407	0.488	0.597	0.699
a504	504	0.331	0.433	0.47	0.512	0.587						a504	504	0.406	0.5	0.527	0.563	0.64							a504	504	0.32	0.407	0.487	0.592	0.696
a505	505	0.33	0.432	0.466	0.511	0.587						a505	505	0.405	0.499	0.523	0.562	0.64							a505	505	0.32	0.407	0.486	0.587	0.691
a506	506	0.327	0.431	0.465	0.51	0.587						a506	506	0.402	0.498	0.522	0.561	0.64							a506	506	0.32	0.407	0.485	0.579	0.687
a507	507	0.325	0.43	0.461	0.509	0.586						a507	507	0.4	0.497	0.518	0.56	0.639							a507	507	0.32	0.407	0.483	0.575	0.683
a508	508	0.325	0.429	0.46	0.506	0.586						a508	508	0.4	0.496	0.517	0.557	0.639							a508	508	0.319	0.406	0.481	0.573	0.684
a509	509	0.324	0.428	0.459	0.504	0.586						a509	509	0.399	0.495	0.516	0.555	0.639							a509	509	0.319	0.406	0.478	0.573	0.682
a510	510	0.323	0.427	0.457	0.505	0.585						a510	510	0.398	0.494	0.514	0.556	0.638							a510	510	0.319	0.406	0.476	0.569	0.676
a511	511	0.323	0.426	0.454	0.505	0.585						a511	511	0.398	0.493	0.511	0.556	0.638							a511	511	0.319	0.405	0.474	0.569	0.672
a512	512	0.323	0.425	0.451	0.505	0.585						a512	512	0.398	0.492	0.508	0.556	0.638							a512	512	0.319	0.405	0.472	0.568	0.668
a513	513	0.322	0.424	0.45	0.505	0.585						a513	513	0.397	0.491	0.507	0.556	0.638							a513	513	0.319	0.405	0.47	0.567	0.665
a514	514	0.321	0.423	0.446	0.502	0.584						a514	514	0.396	0.49	0.503	0.553	0.637							a514	514	0.319	0.404	0.47	0.562	0.66
a515	515	0.32	0.422	0.445	0.501	0.583						a515	515	0.395	0.489	0.502	0.552	0.636							a515	515	0.319	0.402	0.467	0.559	0.656
a516	516	0.32	0.421	0.445	0.5	0.583						a516	516	0.395	0.488	0.502	0.551	0.636							a516	516	0.318	0.398	0.466	0.556	0.652
a517	517	0.319	0.42	0.443	0.499	0.582						a517	517	0.394	0.487	0.5	0.55	0.635							a517	517	0.316	0.401	0.465	0.551	0.651
a518	518	0.318	0.419	0.443	0.498	0.582						a518	518	0.393	0.486	0.5	0.549	0.635							a518	518	0.318	0.399	0.459	0.537	0.648
a519	519	0.318	0.418	0.442	0.497	0.582						a519	519	0.393	0.485	0.499	0.548	0.635							a519	519	0.317	0.399	0.457	0.532	0.645
a520	520	0.315	0.417	0.441	0.496	0.582						a520	520	0.39	0.484	0.498	0.547	0.635							a520	520	0.317	0.4	0.456	0.53	0.636
a521	521	0.314	0.416	0.436	0.495	0.581						a521	521	0.389	0.483	0.493	0.546	0.634							a521	521	0.317	0.397	0.452	0.527	0.627
a522	522	0.313	0.415	0.439	0.494	0.58						a522	522	0.388	0.482	0.496	0.545	0.633							a522	522	0.317	0.396	0.45	0.526	0.618
a523	523	0.311	0.414	0.438	0.493	0.579						a523	523	0.386	0.481	0.495	0.544	0.632							a523	523	0.316	0.395	0.45	0.525	0.619
a524	524	0.31	0.413	0.437	0.492	0.579						a524	524	0.385	0.48	0.494	0.543	0.632							a524	524	0.316	0.395	0.447	0.524	0.615
a525	525	0.309	0.412	0.436	0.491	0.578						a525	525	0.384	0.479	0.493	0.542	0.631							a525	525	0.316	0.395	0.446	0.523	0.611
a526	526	0.308	0.411	0.434	0.49	0.577						a526	526	0.383	0.478	0.491	0.541	0.63							a526	526	0.315	0.395	0.446	0.523	0.608
a527	527	0.308	0.41	0.433	0.489	0.577						a527	527	0.383	0.477	0.49	0.54	0.63							a527	527	0.315	0.395	0.446	0.52	0.603
a528	528	0.307	0.409	0.433	0.488	0.574						a528	528	0.382	0.476	0.49	0.539	0.627							a528	528	0.315	0.395	0.446	0.518	0.594
a529	529	0.305	0.408	0.432	0.487	0.573						a529	529	0.38	0.475	0.489	0.538	0.626							a529	529	0.314	0.395	0.446	0.516	0.595
a530	530	0.303	0.407	0.431	0.486	0.572						a530	530	0.378	0.474	0.488	0.537	0.625							a530	530	0.314	0.395	0.446	0.516	0.592
a531	531	0.302	0.406	0.429	0.485	0.57						a531	531	0.377	0.473	0.486	0.536	0.623							a531	531	0.314	0.394	0.446	0.515	0.587
a532	532	0.301	0.405	0.429	0.481	0.569						a532	532	0.376	0.472	0.486	0.532	0.622							a532	532	0.314	0.394	0.443	0.514	0.588
a533	533	0.297	0.404	0.428	0.48	0.568						a533	533	0.372	0.471	0.485	0.531	0.621							a533	533	0.314	0.394	0.443	0.512	0.589
a534	534	0.295	0.403	0.427	0.479	0.567						a534	534	0.37	0.47	0.484	0.53	0.62							a534	534	0.314	0.394	0.443	0.512	0.583
a535	535	0.294	0.402	0.427	0.479	0.567						a535	535	0.369	0.469	0.484	0.53	0.62							a535	535	0.313	0.394	0.443	0.507	0.582
a536	536	0.291	0.401	0.425	0.477	0.566						a536	536	0.366	0.468	0.482	0.528	0.619							a536	536	0.313	0.393	0.442	0.505	0.581
a537	537	0.291	0.4	0.432	0.474	0.564						a537	537	0.366	0.467	0.489	0.525	0.617							a537	537	0.313	0.393	0.442	0.502	0.577
a538	538	0.29	0.399	0.428	0.474	0.562						a538	538	0.365	0.466	0.485	0.525	0.615							a538	538	0.313	0.393	0.442	0.499	0.569
a539	539	0.289	0.398	0.429	0.473	0.561						a539	539	0.364	0.465	0.486	0.524	0.614							a539	539	0.313	0.393	0.442	0.497	0.568
a540	540	0.289	0.397	0.427	0.473	0.56						a540	540	0.364	0.464	0.484	0.524	0.613							a540	540	0.313	0.392	0.44	0.494	0.565
a541	541	0.288	0.396	0.426	0.472	0.556						a541	541	0.363	0.463	0.483	0.523	0.609							a541	541	0.312	0.392	0.441	0.493	0.564
a542	542	0.288	0.395	0.425	0.471	0.554						a542	542	0.363	0.462	0.482	0.522	0.607							a542	542	0.312	0.392	0.441	0.493	0.563
a543	543	0.285	0.394	0.425	0.47	0.553						a543	543	0.36	0.461	0.482	0.521	0.606							a543	543	0.312	0.392	0.441	0.492	0.562
a544	544	0.283	0.393	0.426	0.469	0.55						a544	544	0.358	0.46	0.483	0.52	0.603							a544	544	0.312	0.392	0.441	0.492	0.561
a545	545	0.281	0.392	0.422	0.469	0.55						a545	545	0.356	0.459	0.479	0.52	0.603							a545	545	0.312	0.392	0.44	0.492	0.556
a546	546	0.28	0.391	0.423	0.468	0.549						a546	546	0.355	0.458	0.48	0.519	0.602							a546	546	0.312	0.392	0.44	0.491	0.553
a547	547	0.279	0.39	0.421	0.467	0.548						a547	547	0.354	0.457	0.478	0.518	0.601							a547	547	0.312	0.392	0.44	0.49	0.552
a548	548	0.279	0.389	0.421	0.466	0.548						a548	548	0.354	0.456	0.478	0.517	0.601							a548	548	0.312	0.392	0.44	0.49	0.549
a549	549	0.277	0.388	0.419	0.465	0.547						a549	549	0.352	0.455	0.476	0.516	0.6							a549	549	0.312	0.392	0.439	0.49	0.546
a550	550	0.276	0.387	0.418	0.464	0.547						a550	550	0.351	0.454	0.475	0.515	0.6							a550	550	0.312	0.391	0.439	0.49	0.545
a551	551	0.275	0.386	0.419	0.463	0.544						a551	551	0.35	0.453	0.476	0.514	0.597							a551	551	0.312	0.391	0.439	0.489	0.544
a552	552	0.27	0.385	0.418	0.462	0.542						a552	552	0.345	0.452	0.475	0.513	0.595							a552	552	0.312	0.391	0.439	0.489	0.543
a553	553	0.27	0.384	0.417	0.467	0.54						a553	553	0.345	0.451	0.474	0.518	0.593							a553	553	0.312	0.391	0.438	0.489	0.542
a554	554	0.268	0.383	0.416	0.466	0.539						a554	554	0.343	0.45	0.473	0.517	0.592							a554	554	0.312	0.391	0.438	0.489	0.541
a555	555	0.268	0.382	0.418	0.46	0.538						a555	555	0.343	0.449	0.475	0.511	0.591							a555	555	0.312	0.391	0.438	0.489	0.54
a556	556	0.267	0.381	0.417	0.46	0.538						a556	556	0.342	0.448	0.474	0.511	0.591							a556	556	0.312	0.391	0.438	0.489	0.539
a557	557	0.264	0.38	0.417	0.46	0.536						a557	557	0.339	0.447	0.474	0.511	0.589							a557	557	0.312	0.391	0.437	0.489	0.538
a558	558	0.264	0.379	0.415	0.458	0.535						a558	558	0.339	0.446	0.472	0.509	0.588							a558	558	0.312	0.391	0.437	0.488	0.537
a559	559	0.263	0.378	0.413	0.457	0.534						a559	559	0.338	0.445	0.47	0.508	0.587							a559	559	0.312	0.39	0.436	0.488	0.536
a560	560	0.263	0.377	0.412	0.455	0.529						a560	560	0.338	0.444	0.469	0.506	0.582							a560	560	0.312	0.39	0.436	0.488	0.536
a561	561	0.262	0.376	0.411	0.456	0.529						a561	561	0.337	0.443	0.468	0.507	0.582							a561	561	0.312	0.39	0.435	0.487	0.534
a562	562	0.262	0.375	0.411	0.461	0.527						a562	562	0.337	0.442	0.468	0.512	0.58							a562	562	0.312	0.39	0.435	0.487	0.533
a563	563	0.262	0.374	0.409	0.462	0.527						a563	563	0.337	0.441	0.466	0.513	0.58							a563	563	0.311	0.39	0.435	0.486	0.53
a564	564	0.261	0.373	0.411	0.462	0.526						a564	564	0.336	0.44	0.468	0.513	0.579							a564	564	0.311	0.39	0.434	0.485	0.531
a565	565	0.261	0.372	0.412	0.461	0.525						a565	565	0.336	0.439	0.469	0.512	0.578							a565	565	0.311	0.39	0.434	0.485	0.528
a566	566	0.261	0.371	0.41	0.46	0.523						a566	566	0.336	0.438	0.467	0.511	0.576							a566	566	0.311	0.39	0.434	0.485	0.525
a567	567	0.26	0.37	0.407	0.458	0.522						a567	567	0.335	0.437	0.464	0.509	0.575							a567	567	0.311	0.39	0.433	0.484	0.526
a568	568	0.259	0.369	0.404	0.458	0.522						a568	568	0.334	0.436	0.461	0.509	0.575							a568	568	0.311	0.39	0.433	0.481	0.527
a569	569	0.258	0.368	0.404	0.461	0.521						a569	569	0.333	0.435	0.461	0.512	0.574							a569	569	0.311	0.389	0.433	0.48	0.527
a570	570	0.258	0.367	0.398	0.461	0.521						a570	570	0.333	0.434	0.455	0.512	0.574							a570	570	0.311	0.389	0.432	0.48	0.526
a571	571	0.258	0.366	0.398	0.463	0.521						a571	571	0.333	0.433	0.455	0.514	0.574							a571	571	0.311	0.389	0.432	0.48	0.525
a572	572	0.257	0.365	0.396	0.464	0.52						a572	572	0.332	0.432	0.453	0.515	0.573							a572	572	0.311	0.389	0.432	0.48	0.524
a573	573	0.257	0.364	0.394	0.465	0.52						a573	573	0.332	0.431	0.451	0.516	0.573							a573	573	0.311	0.389	0.432	0.48	0.524
a574	574	0.256	0.363	0.394	0.463	0.52						a574	574	0.331	0.43	0.451	0.514	0.573							a574	574	0.311	0.389	0.428	0.48	0.524
a575	575	0.255	0.362	0.396	0.463	0.519						a575	575	0.33	0.429	0.453	0.514	0.572							a575	575	0.311	0.389	0.427	0.479	0.524
a576	576	0.255	0.361	0.394	0.464	0.518						a576	576	0.33	0.428	0.451	0.515	0.571							a576	576	0.31	0.389	0.427	0.478	0.523
a577	577	0.254	0.36	0.392	0.465	0.517						a577	577	0.329	0.427	0.449	0.516	0.57							a577	577	0.31	0.389	0.427	0.477	0.522
a578	578	0.253	0.359	0.392	0.464	0.517						a578	578	0.328	0.426	0.449	0.515	0.57							a578	578	0.31	0.389	0.427	0.477	0.521
a579	579	0.252	0.358	0.392	0.465	0.517						a579	579	0.327	0.425	0.449	0.516	0.57							a579	579	0.31	0.389	0.427	0.476	0.521
a580	580	0.252	0.357	0.393	0.465	0.516						a580	580	0.327	0.424	0.45	0.516	0.569							a580	580	0.31	0.388	0.427	0.475	0.52
a581	581	0.25	0.356	0.392	0.465	0.516						a581	581	0.325	0.423	0.449	0.516	0.569							a581	581	0.31	0.388	0.427	0.474	0.52
a582	582	0.249	0.355	0.392	0.457	0.515						a582	582	0.324	0.422	0.449	0.508	0.568							a582	582	0.31	0.388	0.427	0.473	0.519
a583	583	0.247	0.354	0.393	0.458	0.514						a583	583	0.322	0.421	0.45	0.509	0.567							a583	583	0.31	0.388	0.427	0.472	0.519
a584	584	0.247	0.353	0.391	0.459	0.514						a584	584	0.322	0.42	0.448	0.51	0.567							a584	584	0.31	0.388	0.427	0.471	0.518
a585	585	0.246	0.352	0.393	0.46	0.513						a585	585	0.321	0.419	0.45	0.511	0.566							a585	585	0.31	0.387	0.427	0.47	0.518
a586	586	0.244	0.351	0.39	0.461	0.512						a586	586	0.319	0.418	0.447	0.512	0.565							a586	586	0.31	0.387	0.427	0.469	0.517
a587	587	0.243	0.35	0.392	0.461	0.511						a587	587	0.318	0.417	0.449	0.512	0.564							a587	587	0.31	0.387	0.427	0.468	0.517
a588	588	0.242	0.349	0.394	0.462	0.511						a588	588	0.317	0.416	0.451	0.513	0.564							a588	588	0.31	0.387	0.427	0.467	0.516
a589	589	0.241	0.348	0.396	0.463	0.509						a589	589	0.316	0.415	0.453	0.514	0.562							a589	589	0.31	0.387	0.427	0.466	0.516
a590	590	0.241	0.347	0.388	0.464	0.508						a590	590	0.316	0.414	0.445	0.515	0.561							a590	590	0.31	0.386	0.427	0.465	0.515
a591	591	0.239	0.346	0.389	0.461	0.506						a591	591	0.314	0.413	0.446	0.512	0.559							a591	591	0.31	0.386	0.427	0.464	0.515
a592	592	0.238	0.345	0.39	0.462	0.506						a592	592	0.313	0.412	0.447	0.513	0.559							a592	592	0.31	0.386	0.427	0.463	0.515
a593	593	0.237	0.344	0.391	0.462	0.505						a593	593	0.312	0.411	0.448	0.513	0.558							a593	593	0.31	0.386	0.427	0.462	0.514
a594	594	0.237	0.343	0.392	0.463	0.503						a594	594	0.312	0.41	0.449	0.514	0.556							a594	594	0.31	0.386	0.427	0.461	0.513
a595	595	0.236	0.342	0.388	0.464	0.502						a595	595	0.311	0.409	0.445	0.515	0.555							a595	595	0.31	0.385	0.425	0.46	0.513
a596	596	0.236	0.341	0.387	0.465	0.501						a596	596	0.311	0.408	0.444	0.516	0.554							a596	596	0.31	0.385	0.427	0.459	0.513
a597	597	0.234	0.34	0.388	0.463	0.5						a597	597	0.309	0.407	0.445	0.514	0.553							a597	597	0.31	0.385	0.427	0.458	0.513
a598	598	0.234	0.339	0.386	0.464	0.5						a598	598	0.309	0.406	0.443	0.515	0.553							a598	598	0.308	0.385	0.427	0.457	0.512
a599	599	0.23	0.338	0.385	0.465	0.498						a599	599	0.305	0.405	0.442	0.516	0.551							a599	599	0.308	0.385	0.427	0.456	0.512
a600	600	0.229	0.337	0.384	0.466	0.497						a600	600	0.304	0.404	0.441	0.517	0.55							a600	600	0.307	0.385	0.427	0.455	0.511
a601	601	0.236	0.336	0.386	0.463	0.496						a601	601	0.311	0.403	0.443	0.514	0.549							a601	601	0.306	0.385	0.427	0.454	0.511
a602	602	0.235	0.335	0.383	0.463	0.496						a602	602	0.31	0.402	0.44	0.514	0.549							a602	602	0.306	0.385	0.427	0.451	0.509
a603	603	0.235	0.334	0.381	0.46	0.495						a603	603	0.31	0.401	0.438	0.511	0.548							a603	603	0.305	0.385	0.427	0.449	0.506
a604	604	0.235	0.333	0.38	0.459	0.495						a604	604	0.31	0.4	0.437	0.51	0.548							a604	604	0.301	0.385	0.427	0.45	0.506
a605	605	0.234	0.332	0.382	0.459	0.493						a605	605	0.309	0.399	0.439	0.51	0.546							a605	605	0.3	0.384	0.427	0.45	0.506
a606	606	0.233	0.331	0.378	0.456	0.493						a606	606	0.308	0.398	0.435	0.507	0.546							a606	606	0.3	0.384	0.427	0.45	0.505
a607	607	0.232	0.33	0.376	0.458	0.489						a607	607	0.307	0.397	0.433	0.509	0.542							a607	607	0.299	0.384	0.431	0.45	0.505
a608	608	0.231	0.329	0.378	0.46	0.488						a608	608	0.306	0.396	0.435	0.511	0.541							a608	608	0.299	0.384	0.427	0.447	0.505
a609	609	0.23	0.328	0.38	0.462	0.485						a609	609	0.305	0.395	0.437	0.513	0.538							a609	609	0.299	0.384	0.426	0.446	0.504
a610	610	0.232	0.327	0.376	0.463	0.484						a610	610	0.307	0.394	0.433	0.514	0.537							a610	610	0.299	0.384	0.426	0.445	0.504
a611	611	0.231	0.326	0.376	0.459	0.484						a611	611	0.306	0.393	0.433	0.51	0.537							a611	611	0.298	0.384	0.425	0.444	0.504
a612	612	0.231	0.325	0.374	0.456	0.484						a612	612	0.306	0.392	0.431	0.507	0.537							a612	612	0.297	0.384	0.425	0.443	0.504
a613	613	0.231	0.324	0.374	0.458	0.483						a613	613	0.306	0.391	0.431	0.509	0.536							a613	613	0.296	0.384	0.425	0.442	0.503
a614	614	0.23	0.323	0.373	0.46	0.482						a614	614	0.305	0.39	0.43	0.511	0.535							a614	614	0.296	0.384	0.425	0.441	0.503
a615	615	0.234	0.322	0.374	0.462	0.481						a615	615	0.309	0.389	0.431	0.513	0.534							a615	615	0.295	0.383	0.424	0.44	0.503
a616	616	0.228	0.321	0.375	0.461	0.48						a616	616	0.303	0.388	0.432	0.512	0.533							a616	616	0.294	0.383	0.423	0.439	0.503
a617	617	0.218	0.32	0.3763	0.456	0.479						a617	617	0.293	0.387	0.4333	0.507	0.532							a617	617	0.294	0.383	0.422	0.438	0.502
a618	618	0.215	0.319	0.374	0.458	0.478						a618	618	0.29	0.386	0.431	0.509	0.531							a618	618	0.294	0.383	0.422	0.437	0.502
a619	619	0.217	0.318	0.375	0.458	0.477						a619	619	0.292	0.385	0.432	0.509	0.53							a619	619	0.294	0.383	0.421	0.436	0.501
a620	620	0.219	0.317	0.375	0.46	0.477						a620	620	0.294	0.384	0.432	0.511	0.53							a620	620	0.294	0.383	0.42	0.435	0.5
a621	621	0.219	0.316	0.373	0.461	0.477						a621	621	0.294	0.383	0.43	0.512	0.53							a621	621	0.293	0.383	0.42	0.434	0.502
a622	622	0.219	0.315	0.373	0.462	0.476						a622	622	0.294	0.382	0.43	0.513	0.529							a622	622	0.293	0.383	0.417	0.433	0.501
a623	623	0.219	0.314	0.371	0.458	0.476						a623	623	0.294	0.381	0.428	0.509	0.529							a623	623	0.293	0.383	0.416	0.432	0.501
a624	624	0.219	0.313	0.367	0.461	0.476						a624	624	0.294	0.38	0.424	0.512	0.529							a624	624	0.292	0.383	0.415	0.431	0.499
a625	625	0.219	0.312	0.367	0.464	0.476						a625	625	0.294	0.379	0.424	0.515	0.529							a625	625	0.292	0.383	0.413	0.431	0.496
a626	626	0.219	0.311	0.368	0.465	0.475						a626	626	0.294	0.378	0.425	0.516	0.528							a626	626	0.292	0.382	0.412	0.431	0.494
a627	627	0.219	0.31	0.367	0.464	0.475						a627	627	0.294	0.377	0.424	0.515	0.528							a627	627	0.292	0.382	0.411	0.431	0.495
a628	628	0.219	0.309	0.366	0.463	0.474						a628	628	0.294	0.376	0.423	0.514	0.527							a628	628	0.291	0.382	0.41	0.431	0.495
a629	629	0.219	0.308	0.366	0.461	0.474						a629	629	0.294	0.375	0.423	0.512	0.527							a629	629	0.291	0.382	0.41	0.43	0.497
a630	630	0.219	0.307	0.364	0.462	0.473						a630	630	0.294	0.374	0.421	0.513	0.526							a630	630	0.291	0.382	0.409	0.429	0.498
a631	631	0.219	0.306	0.364	0.461	0.472						a631	631	0.294	0.373	0.421	0.512	0.525							a631	631	0.291	0.382	0.409	0.429	0.496
a632	632	0.219	0.305	0.365	0.46	0.472						a632	632	0.294	0.372	0.422	0.511	0.525							a632	632	0.29	0.382	0.409	0.429	0.494
a633	633	0.219	0.304	0.366	0.461	0.471						a633	633	0.294	0.371	0.423	0.512	0.524							a633	633	0.29	0.382	0.409	0.429	0.491
a634	634	0.219	0.303	0.362	0.462	0.471						a634	634	0.294	0.37	0.419	0.513	0.524							a634	634	0.29	0.382	0.409	0.429	0.492
a635	635	0.219	0.302	0.361	0.461	0.47						a635	635	0.294	0.369	0.418	0.512	0.523							a635	635	0.29	0.382	0.409	0.428	0.494
a636	636	0.219	0.301	0.364	0.458	0.47						a636	636	0.294	0.368	0.421	0.509	0.523							a636	636	0.289	0.382	0.409	0.427	0.492
a637	637	0.219	0.3	0.36	0.459	0.469						a637	637	0.294	0.367	0.417	0.51	0.522							a637	637	0.289	0.382	0.409	0.426	0.492
a638	638	0.219	0.299	0.361	0.459	0.469						a638	638	0.294	0.366	0.418	0.51	0.522							a638	638	0.289	0.382	0.407	0.425	0.49
a639	639	0.217	0.298	0.353	0.459	0.469						a639	639	0.292	0.365	0.41	0.51	0.522							a639	639	0.289	0.382	0.407	0.425	0.487
a640	640	0.217	0.297	0.355	0.459	0.468						a640	640	0.292	0.364	0.412	0.51	0.521							a640	640	0.288	0.381	0.406	0.424	0.488
a641	641	0.217	0.296	0.352	0.459	0.467						a641	641	0.292	0.363	0.409	0.51	0.52							a641	641	0.288	0.38	0.406	0.423	0.49
a642	642	0.217	0.295	0.351	0.457	0.467						a642	642	0.292	0.362	0.408	0.508	0.52							a642	642	0.288	0.379	0.406	0.422	0.484
a643	643	0.217	0.294	0.352	0.459	0.467						a643	643	0.292	0.361	0.409	0.51	0.52							a643	643	0.288	0.378	0.406	0.421	0.486
a644	644	0.217	0.293	0.351	0.455	0.466						a644	644	0.292	0.36	0.408	0.506	0.519							a644	644	0.287	0.376	0.406	0.42	0.486
a645	645	0.217	0.292	0.352	0.459	0.466						a645	645	0.292	0.359	0.409	0.51	0.519							a645	645	0.287	0.375	0.405	0.419	0.486
a646	646	0.217	0.291	0.35	0.458	0.465						a646	646	0.292	0.358	0.407	0.509	0.518							a646	646	0.287	0.373	0.405	0.418	0.487
a647	647	0.217	0.29	0.35	0.459	0.465						a647	647	0.292	0.357	0.407	0.51	0.518							a647	647	0.286	0.372	0.405	0.423	0.489
a648	648	0.217	0.289	0.349	0.46	0.464						a648	648	0.292	0.356	0.406	0.511	0.517							a648	648	0.286	0.37	0.404	0.422	0.486
a649	649	0.217	0.288	0.348	0.456	0.464						a649	649	0.292	0.355	0.405	0.507	0.517							a649	649	0.286	0.37	0.404	0.416	0.487
a650	650	0.217	0.287	0.348	0.454	0.463						a650	650	0.292	0.354	0.405	0.505	0.516							a650	650	0.286	0.369	0.404	0.416	0.485
a651	651	0.216	0.286	0.348	0.456	0.462						a651	651	0.291	0.353	0.405	0.507	0.515							a651	651	0.285	0.368	0.404	0.416	0.487
a652	652	0.215	0.285	0.347	0.452	0.462						a652	652	0.29	0.352	0.404	0.503	0.515							a652	652	0.285	0.366	0.403	0.414	0.484
a653	653	0.214	0.284	0.347	0.451	0.462						a653	653	0.289	0.351	0.404	0.502	0.515							a653	653	0.285	0.365	0.403	0.413	0.486
a654	654	0.213	0.283	0.346	0.448	0.461						a654	654	0.288	0.35	0.403	0.499	0.514							a654	654	0.285	0.363	0.403	0.411	0.488
a655	655	0.212	0.282	0.346	0.443	0.461						a655	655	0.287	0.349	0.403	0.494	0.514							a655	655	0.286	0.362	0.402	0.412	0.49
a656	656	0.211	0.281	0.347	0.448	0.46						a656	656	0.286	0.348	0.404	0.499	0.513							a656	656	0.286	0.36	0.402	0.417	0.482
a657	657	0.21	0.28	0.345	0.445	0.46						a657	657	0.285	0.347	0.402	0.496	0.513							a657	657	0.285	0.361	0.401	0.418	0.483
a658	658	0.209	0.279	0.345	0.439	0.46						a658	658	0.284	0.346	0.402	0.49	0.513							a658	658	0.285	0.361	0.401	0.418	0.484
a659	659	0.208	0.278	0.344	0.447	0.459						a659	659	0.283	0.345	0.401	0.498	0.512							a659	659	0.284	0.361	0.401	0.417	0.485
a660	660	0.207	0.277	0.343	0.447	0.458						a660	660	0.282	0.344	0.4	0.498	0.511							a660	660	0.284	0.361	0.401	0.416	0.486
a661	661	0.206	0.276	0.343	0.441	0.458						a661	661	0.281	0.343	0.4	0.492	0.511							a661	661	0.284	0.361	0.401	0.414	0.486
a662	662	0.205	0.275	0.343	0.445	0.457						a662	662	0.28	0.342	0.4	0.496	0.51							a662	662	0.283	0.361	0.401	0.414	0.486
a663	663	0.204	0.274	0.343	0.439	0.456						a663	663	0.279	0.341	0.4	0.49	0.509							a663	663	0.283	0.361	0.4	0.417	0.486
a664	664	0.203	0.273	0.343	0.444	0.456						a664	664	0.278	0.34	0.4	0.495	0.509							a664	664	0.283	0.361	0.4	0.417	0.486
a665	665	0.202	0.272	0.342	0.438	0.456						a665	665	0.277	0.339	0.399	0.489	0.509							a665	665	0.282	0.361	0.4	0.419	0.486
a666	666	0.201	0.271	0.342	0.436	0.456						a666	666	0.276	0.338	0.399	0.487	0.509							a666	666	0.281	0.361	0.399	0.42	0.486
a667	667	0.2	0.27	0.341	0.435	0.456						a667	667	0.275	0.337	0.398	0.486	0.509							a667	667	0.28	0.36	0.399	0.421	0.485
a668	668	0.199	0.269	0.342	0.434	0.456						a668	668	0.274	0.336	0.399	0.485	0.509							a668	668	0.28	0.36	0.399	0.422	0.485
a669	669	0.198	0.268	0.343	0.435	0.456						a669	669	0.273	0.335	0.4	0.486	0.509							a669	669	0.28	0.36	0.399	0.422	0.485
a670	670	0.197	0.267	0.34	0.433	0.455						a670	670	0.272	0.334	0.397	0.484	0.508							a670	670	0.279	0.36	0.398	0.423	0.484
a671	671	0.196	0.266	0.34	0.428	0.455						a671	671	0.271	0.333	0.397	0.479	0.508							a671	671	0.279	0.36	0.397	0.424	0.484
a672	672	0.195	0.265	0.339	0.432	0.454						a672	672	0.27	0.332	0.396	0.483	0.507							a672	672	0.278	0.36	0.397	0.425	0.484
a673	673	0.194	0.264	0.339	0.428	0.454						a673	673	0.269	0.331	0.396	0.479	0.507							a673	673	0.277	0.36	0.397	0.426	0.484
a674	674	0.193	0.263	0.338	0.431	0.454						a674	674	0.268	0.33	0.395	0.482	0.507							a674	674	0.277	0.36	0.396	0.426	0.484
a675	675	0.192	0.262	0.337	0.432	0.453						a675	675	0.267	0.329	0.394	0.483	0.506							a675	675	0.276	0.36	0.396	0.426	0.484
a676	676	0.191	0.261	0.336	0.43	0.453						a676	676	0.266	0.328	0.393	0.481	0.506							a676	676	0.275	0.36	0.395	0.418	0.483
a677	677	0.19	0.26	0.335	0.429	0.452						a677	677	0.265	0.327	0.392	0.48	0.505							a677	677	0.274	0.36	0.394	0.419	0.483
a678	678	0.189	0.259	0.335	0.428	0.451						a678	678	0.264	0.326	0.392	0.479	0.504							a678	678	0.274	0.36	0.394	0.42	0.482
a679	679	0.188	0.258	0.334	0.427	0.451						a679	679	0.263	0.325	0.391	0.478	0.504							a679	679	0.272	0.36	0.393	0.421	0.482
a680	680	0.187	0.257	0.335	0.426	0.451						a680	680	0.262	0.324	0.392	0.477	0.504							a680	680	0.271	0.36	0.392	0.422	0.482
a681	681	0.186	0.256	0.335	0.425	0.451						a681	681	0.261	0.323	0.392	0.476	0.504							a681	681	0.269	0.36	0.391	0.422	0.482
a682	682	0.185	0.255	0.336	0.424	0.451						a682	682	0.26	0.322	0.393	0.475	0.504							a682	682	0.269	0.36	0.391	0.423	0.482
a683	683	0.184	0.255	0.334	0.424	0.45						a683	683	0.259	0.322	0.391	0.475	0.503							a683	683	0.268	0.36	0.389	0.424	0.482
a684	684	0.183	0.255	0.33	0.425	0.45						a684	684	0.258	0.322	0.387	0.476	0.503							a684	684	0.266	0.359	0.388	0.425	0.482
a685	685	0.182	0.255	0.329	0.427	0.45						a685	685	0.257	0.322	0.386	0.478	0.503							a685	685	0.265	0.359	0.386	0.422	0.482
a686	686	0.181	0.255	0.328	0.424	0.45						a686	686	0.256	0.322	0.385	0.475	0.503							a686	686	0.264	0.359	0.386	0.423	0.482
a687	687	0.18	0.255	0.327	0.425	0.45						a687	687	0.255	0.322	0.384	0.476	0.503							a687	687	0.263	0.359	0.385	0.423	0.482
a688	688	0.179	0.255	0.326	0.426	0.45						a688	688	0.254	0.322	0.383	0.477	0.503							a688	688	0.263	0.359	0.383	0.424	0.482
a689	689	0.178	0.255	0.325	0.423	0.45						a689	689	0.253	0.322	0.382	0.474	0.503							a689	689	0.261	0.359	0.382	0.425	0.482
a690	690	0.177	0.255	0.324	0.424	0.45						a690	690	0.252	0.322	0.381	0.475	0.503							a690	690	0.26	0.359	0.381	0.424	0.482
a691	691	0.176	0.255	0.323	0.423	0.45						a691	691	0.251	0.322	0.38	0.474	0.503							a691	691	0.259	0.359	0.38	0.424	0.482
a692	692	0.175	0.255	0.322	0.424	0.45						a692	692	0.25	0.322	0.379	0.475	0.503							a692	692	0.259	0.358	0.38	0.424	0.482
a693	693	0.174	0.255	0.321	0.422	0.45						a693	693	0.249	0.322	0.378	0.473	0.503							a693	693	0.258	0.358	0.379	0.424	0.482
a694	694	0.173	0.255	0.32	0.422	0.45						a694	694	0.248	0.322	0.377	0.473	0.503							a694	694	0.258	0.358	0.379	0.424	0.482
a695	695	0.172	0.255	0.319	0.422	0.45						a695	695	0.247	0.322	0.376	0.473	0.503							a695	695	0.256	0.358	0.379	0.424	0.482
a696	696	0.171	0.255	0.318	0.421	0.45						a696	696	0.246	0.322	0.375	0.472	0.503							a696	696	0.256	0.358	0.379	0.424	0.482
a697	697	0.17	0.255	0.317	0.422	0.45						a697	697	0.245	0.322	0.374	0.473	0.503							a697	697	0.252	0.357	0.379	0.423	0.482
a698	698	0.169	0.255	0.316	0.42	0.45						a698	698	0.244	0.322	0.373	0.471	0.503							a698	698	0.251	0.357	0.378	0.416	0.482
a699	699	0.168	0.255	0.319	0.422	0.45						a699	699	0.243	0.322	0.376	0.473	0.503							a699	699	0.258	0.357	0.378	0.418	0.482
a700	700	0.167	0.255	0.319	0.42	0.45						a700	700	0.242	0.322	0.376	0.471	0.503							a700	700	0.257	0.357	0.378	0.42	0.481
a701	701	0.166	0.255	0.319	0.419	0.45						a701	701	0.241	0.322	0.376	0.47	0.503							a701	701	0.257	0.357	0.377	0.422	0.481
a702	702	0.165	0.255	0.319	0.419	0.45						a702	702	0.24	0.322	0.376	0.47	0.503							a702	702	0.257	0.356	0.377	0.424	0.481
a703	703	0.164	0.255	0.319	0.419	0.45						a703	703	0.239	0.322	0.376	0.47	0.503							a703	703	0.256	0.356	0.376	0.426	0.481
a704	704	0.163	0.255	0.319	0.419	0.45						a704	704	0.238	0.322	0.376	0.47	0.503							a704	704	0.255	0.356	0.376	0.427	0.48
a705	705	0.162	0.255	0.317	0.419	0.45						a705	705	0.237	0.322	0.374	0.47	0.503							a705	705	0.254	0.356	0.376	0.423	0.48
a706	706	0.161	0.255	0.316	0.419	0.45						a706	706	0.236	0.322	0.373	0.47	0.503							a706	706	0.253	0.356	0.376	0.42	0.48
a707	707	0.16	0.255	0.314	0.419	0.45						a707	707	0.235	0.322	0.371	0.47	0.503							a707	707	0.252	0.355	0.376	0.422	0.48
a708	708	0.159	0.255	0.313	0.419	0.45						a708	708	0.234	0.322	0.37	0.47	0.503							a708	708	0.254	0.355	0.376	0.424	0.479
a709	709	0.158	0.255	0.313	0.419	0.45						a709	709	0.233	0.322	0.37	0.47	0.503							a709	709	0.253	0.355	0.375	0.426	0.479
a710	710	0.157	0.255	0.313	0.419	0.45						a710	710	0.232	0.322	0.37	0.47	0.503							a710	710	0.253	0.355	0.375	0.418	0.479
a711	711	0.156	0.255	0.313	0.419	0.45						a711	711	0.231	0.322	0.37	0.47	0.503							a711	711	0.253	0.355	0.375	0.42	0.479
a712	712	0.155	0.255	0.313	0.419	0.45						a712	712	0.23	0.322	0.37	0.47	0.503							a712	712	0.252	0.355	0.374	0.422	0.478
a713	713	0.154	0.254	0.313	0.419	0.45						a713	713	0.229	0.321	0.37	0.47	0.503							a713	713	0.256	0.355	0.374	0.422	0.478
a714	714	0.153	0.254	0.313	0.419	0.45						a714	714	0.228	0.321	0.37	0.47	0.503							a714	714	0.26	0.355	0.374	0.424	0.478
a715	715	0.153	0.254	0.313	0.419	0.45						a715	715	0.228	0.321	0.37	0.47	0.503							a715	715	0.26	0.353	0.374	0.425	0.477
a716	716	0.148	0.254	0.313	0.419	0.45						a716	716	0.223	0.321	0.37	0.47	0.503							a716	716	0.252	0.353	0.373	0.426	0.477
a717	717	0.147	0.254	0.313	0.419	0.45						a717	717	0.222	0.321	0.37	0.47	0.503							a717	717	0.259	0.353	0.373	0.422	0.477
a718	718	0.147	0.254	0.313	0.418	0.45						a718	718	0.222	0.321	0.37	0.469	0.503							a718	718	0.251	0.353	0.372	0.425	0.476
a719	719	0.153	0.254	0.313	0.416	0.45						a719	719	0.228	0.321	0.37	0.467	0.503							a719	719	0.254	0.353	0.372	0.428	0.476
a720	720	0.147	0.254	0.313	0.419	0.45						a720	720	0.222	0.321	0.37	0.47	0.503							a720	720	0.254	0.353	0.372	0.429	0.475
a721	721	0.147	0.254	0.313	0.419	0.45						a721	721	0.222	0.321	0.37	0.47	0.503							a721	721	0.253	0.353	0.371	0.428	0.475
a722	722	0.147	0.254	0.313	0.415	0.449						a722	722	0.222	0.321	0.37	0.466	0.502							a722	722	0.253	0.353	0.371	0.427	0.475
a723	723	0.147	0.254	0.313	0.414	0.449						a723	723	0.222	0.321	0.37	0.465	0.502							a723	723	0.253	0.353	0.37	0.425	0.475
a724	724	0.147	0.254	0.313	0.413	0.449						a724	724	0.222	0.321	0.37	0.464	0.502							a724	724	0.253	0.353	0.37	0.426	0.475
a725	725	0.147	0.254	0.313	0.413	0.449						a725	725	0.222	0.321	0.37	0.464	0.502							a725	725	0.253	0.353	0.369	0.425	0.476
a726	726	0.147	0.254	0.313	0.414	0.448						a726	726	0.222	0.321	0.37	0.465	0.501							a726	726	0.253	0.353	0.369	0.424	0.48
a727	727	0.147	0.254	0.313	0.414	0.448						a727	727	0.222	0.321	0.37	0.465	0.501							a727	727	0.253	0.353	0.369	0.425	0.476
a728	728	0.147	0.254	0.313	0.413	0.448						a728	728	0.222	0.321	0.37	0.464	0.501							a728	728	0.253	0.353	0.368	0.426	0.473
a729	729	0.147	0.254	0.313	0.413	0.448						a729	729	0.222	0.321	0.37	0.464	0.501							a729	729	0.253	0.353	0.368	0.425	0.473
a730	730	0.147	0.254	0.313	0.412	0.448						a730	730	0.222	0.321	0.37	0.463	0.501							a730	730	0.253	0.353	0.368	0.422	0.473
a731	731	0.147	0.254	0.313	0.412	0.447						a731	731	0.222	0.321	0.37	0.463	0.5							a731	731	0.253	0.353	0.367	0.423	0.473
a732	732	0.147	0.254	0.313	0.412	0.447						a732	732	0.222	0.321	0.37	0.463	0.5							a732	732	0.253	0.351	0.367	0.423	0.473
a733	733	0.147	0.254	0.313	0.412	0.447						a733	733	0.222	0.321	0.37	0.463	0.5							a733	733	0.253	0.351	0.366	0.423	0.473
a734	734	0.147	0.254	0.313	0.412	0.447						a734	734	0.222	0.321	0.37	0.463	0.5							a734	734	0.253	0.351	0.366	0.423	0.473
a735	735	0.147	0.254	0.313	0.412	0.447						a735	735	0.222	0.321	0.37	0.463	0.5							a735	735	0.253	0.351	0.365	0.423	0.473
a736	736	0.147	0.254	0.313	0.411	0.447						a736	736	0.222	0.321	0.37	0.462	0.5							a736	736	0.253	0.351	0.365	0.421	0.473
a737	737	0.147	0.254	0.313	0.41	0.447						a737	737	0.222	0.321	0.37	0.461	0.5							a737	737	0.253	0.351	0.365	0.423	0.473
a738	738	0.147	0.254	0.313	0.409	0.447						a738	738	0.222	0.321	0.37	0.46	0.5							a738	738	0.253	0.351	0.364	0.419	0.472
a739	739	0.147	0.254	0.313	0.412	0.447						a739	739	0.222	0.321	0.37	0.463	0.5							a739	739	0.253	0.351	0.364	0.423	0.472
a740	740	0.147	0.254	0.311	0.408	0.446						a740	740	0.222	0.321	0.368	0.459	0.499							a740	740	0.253	0.351	0.363	0.422	0.472
a741	741	0.147	0.254	0.31	0.407	0.446						a741	741	0.222	0.321	0.367	0.458	0.499							a741	741	0.253	0.351	0.363	0.423	0.472
a742	742	0.147	0.254	0.31	0.406	0.445						a742	742	0.222	0.321	0.367	0.457	0.498							a742	742	0.253	0.351	0.362	0.424	0.472
a743	743	0.147	0.254	0.31	0.401	0.445						a743	743	0.222	0.321	0.367	0.452	0.498							a743	743	0.253	0.351	0.362	0.42	0.472
a744	744	0.147	0.253	0.31	0.401	0.445						a744	744	0.222	0.32	0.367	0.452	0.498							a744	744	0.253	0.35	0.361	0.418	0.472
a745	745	0.147	0.253	0.31	0.401	0.444						a745	745	0.222	0.32	0.367	0.452	0.497							a745	745	0.253	0.349	0.36	0.42	0.472
a746	746	0.147	0.253	0.31	0.401	0.444						a746	746	0.222	0.32	0.367	0.452	0.497							a746	746	0.253	0.348	0.36	0.416	0.471
a747	747	0.147	0.253	0.31	0.4	0.444						a747	747	0.222	0.32	0.367	0.451	0.497							a747	747	0.253	0.347	0.36	0.415	0.471
a748	748	0.147	0.253	0.31	0.399	0.443						a748	748	0.222	0.32	0.367	0.45	0.496							a748	748	0.253	0.346	0.359	0.412	0.471
a749	749	0.147	0.253	0.309	0.399	0.443						a749	749	0.222	0.32	0.366	0.45	0.496							a749	749	0.253	0.345	0.359	0.407	0.471
a750	750	0.147	0.253	0.308	0.399	0.443						a750	750	0.222	0.32	0.365	0.45	0.496							a750	750	0.253	0.344	0.358	0.412	0.471
a751	751	0.147	0.253	0.307	0.399	0.443						a751	751	0.222	0.32	0.364	0.45	0.496							a751	751	0.253	0.343	0.358	0.409	0.471
a752	752	0.147	0.253	0.306	0.399	0.442						a752	752	0.222	0.32	0.363	0.45	0.495							a752	752	0.253	0.342	0.358	0.403	0.471
a753	753	0.147	0.252	0.305	0.399	0.441						a753	753	0.222	0.319	0.362	0.45	0.494							a753	753	0.253	0.341	0.357	0.411	0.47
a754	754	0.147	0.252	0.304	0.398	0.441						a754	754	0.222	0.319	0.361	0.449	0.494							a754	754	0.253	0.34	0.356	0.411	0.47
a755	755	0.147	0.252	0.303	0.398	0.441						a755	755	0.222	0.319	0.36	0.449	0.494							a755	755	0.253	0.339	0.356	0.405	0.47
a756	756	0.147	0.252	0.303	0.398	0.441						a756	756	0.222	0.319	0.36	0.449	0.494							a756	756	0.253	0.338	0.355	0.409	0.47
a757	757	0.147	0.252	0.303	0.398	0.44						a757	757	0.222	0.319	0.36	0.449	0.493							a757	757	0.253	0.337	0.354	0.403	0.47
a758	758	0.147	0.252	0.303	0.398	0.44						a758	758	0.222	0.319	0.36	0.449	0.493							a758	758	0.253	0.336	0.354	0.408	0.47
a759	759	0.147	0.252	0.301	0.396	0.44						a759	759	0.222	0.319	0.358	0.447	0.493							a759	759	0.253	0.335	0.354	0.402	0.47
a760	760	0.147	0.251	0.302	0.394	0.44						a760	760	0.222	0.318	0.359	0.445	0.493							a760	760	0.253	0.334	0.354	0.4	0.47
a761	761	0.147	0.251	0.302	0.394	0.44						a761	761	0.222	0.318	0.359	0.445	0.493							a761	761	0.253	0.333	0.354	0.399	0.469
a762	762	0.147	0.251	0.302	0.393	0.439						a762	762	0.222	0.318	0.359	0.444	0.492							a762	762	0.253	0.332	0.354	0.398	0.468
a763	763	0.147	0.251	0.302	0.395	0.439						a763	763	0.222	0.318	0.359	0.446	0.492							a763	763	0.253	0.331	0.354	0.399	0.468
a764	764	0.147	0.251	0.302	0.394	0.439						a764	764	0.222	0.318	0.359	0.445	0.492							a764	764	0.253	0.33	0.353	0.397	0.468
a765	765	0.147	0.251	0.302	0.394	0.439						a765	765	0.222	0.318	0.359	0.445	0.492							a765	765	0.253	0.329	0.353	0.392	0.467
a766	766	0.147	0.251	0.302	0.393	0.439						a766	766	0.222	0.318	0.359	0.444	0.492							a766	766	0.253	0.328	0.352	0.396	0.467
a767	767	0.147	0.251	0.302	0.394	0.439						a767	767	0.222	0.318	0.359	0.445	0.492							a767	767	0.253	0.327	0.352	0.392	0.466
a768	768	0.147	0.251	0.302	0.395	0.439						a768	768	0.222	0.318	0.359	0.446	0.492							a768	768	0.253	0.326	0.352	0.395	0.455
a769	769	0.147	0.251	0.302	0.394	0.439						a769	769	0.222	0.318	0.359	0.445	0.492							a769	769	0.253	0.325	0.351	0.396	0.455
a770	770	0.147	0.251	0.302	0.394	0.439						a770	770	0.222	0.318	0.359	0.445	0.492							a770	770	0.253	0.324	0.351	0.394	0.454
a771	771	0.147	0.251	0.302	0.392	0.439						a771	771	0.222	0.318	0.359	0.443	0.492							a771	771	0.253	0.323	0.35	0.393	0.452
a772	772	0.147	0.251	0.302	0.394	0.439						a772	772	0.222	0.318	0.359	0.445	0.492							a772	772	0.253	0.322	0.349	0.392	0.444
a773	773	0.147	0.251	0.302	0.394	0.439						a773	773	0.222	0.318	0.359	0.445	0.492							a773	773	0.253	0.321	0.349	0.391	0.446
a774	774	0.147	0.25	0.3	0.394	0.439						a774	774	0.222	0.317	0.357	0.445	0.492							a774	774	0.253	0.32	0.349	0.39	0.445
a775	775	0.147	0.25	0.3	0.394	0.439						a775	775	0.222	0.317	0.357	0.445	0.492							a775	775	0.253	0.319	0.349	0.389	0.446
a776	776	0.147	0.25	0.301	0.394	0.439						a776	776	0.222	0.317	0.358	0.445	0.492							a776	776	0.253	0.318	0.349	0.388	0.445
a777	777	0.147	0.25	0.3	0.394	0.439						a777	777	0.222	0.317	0.357	0.445	0.492							a777	777	0.253	0.317	0.348	0.388	0.444
a778	778	0.147	0.25	0.3	0.394	0.439						a778	778	0.222	0.317	0.357	0.445	0.492							a778	778	0.253	0.316	0.348	0.389	0.443
a779	779	0.147	0.25	0.301	0.394	0.439						a779	779	0.222	0.317	0.358	0.445	0.492							a779	779	0.253	0.315	0.348	0.391	0.444
a780	780	0.147	0.25	0.3	0.394	0.438						a780	780	0.222	0.317	0.357	0.445	0.491							a780	780	0.253	0.314	0.348	0.388	0.442
a781	781	0.147	0.25	0.3	0.394	0.438						a781	781	0.222	0.317	0.357	0.445	0.491							a781	781	0.253	0.313	0.348	0.389	0.441
a782	782	0.147	0.249	0.3	0.394	0.438						a782	782	0.222	0.316	0.357	0.445	0.491							a782	782	0.253	0.312	0.348	0.39	0.439
a783	783	0.147	0.249	0.3	0.394	0.438						a783	783	0.222	0.316	0.357	0.445	0.491							a783	783	0.253	0.311	0.348	0.387	0.429
a784	784	0.147	0.249	0.3	0.394	0.438						a784	784	0.222	0.316	0.357	0.445	0.491							a784	784	0.253	0.31	0.348	0.388	0.428
a785	785	0.147	0.249	0.3	0.394	0.438						a785	785	0.222	0.316	0.357	0.445	0.491							a785	785	0.253	0.309	0.348	0.387	0.427
a786	786	0.147	0.249	0.302	0.394	0.438						a786	786	0.222	0.316	0.359	0.445	0.491							a786	786	0.253	0.308	0.348	0.388	0.426
a787	787	0.147	0.249	0.301	0.394	0.438						a787	787	0.222	0.316	0.358	0.445	0.491							a787	787	0.253	0.307	0.348	0.386	0.425
a788	788	0.147	0.249	0.301	0.394	0.438						a788	788	0.222	0.316	0.358	0.445	0.491							a788	788	0.253	0.306	0.348	0.386	0.424
a789	789	0.147	0.249	0.301	0.394	0.438						a789	789	0.222	0.316	0.358	0.445	0.491							a789	789	0.253	0.305	0.348	0.386	0.423
a790	790	0.147	0.249	0.302	0.394	0.438						a790	790	0.222	0.316	0.359	0.445	0.491							a790	790	0.253	0.304	0.348	0.385	0.422
a791	791	0.147	0.249	0.301	0.394	0.437						a791	791	0.222	0.316	0.358	0.445	0.49							a791	791	0.253	0.303	0.348	0.386	0.421
a792	792	0.147	0.249	0.3	0.394	0.437						a792	792	0.222	0.316	0.357	0.445	0.49							a792	792	0.253	0.302	0.348	0.384	0.42
a793	793	0.147	0.248	0.301	0.394	0.437						a793	793	0.222	0.315	0.358	0.445	0.49							a793	793	0.253	0.301	0.348	0.386	0.419
a794	794	0.147	0.248	0.301	0.394	0.437						a794	794	0.222	0.315	0.358	0.445	0.49							a794	794	0.253	0.3	0.348	0.384	0.418
a795	795	0.147	0.248	0.301	0.394	0.437						a795	795	0.222	0.315	0.358	0.445	0.49							a795	795	0.253	0.299	0.348	0.383	0.417
a796	796	0.147	0.248	0.301	0.394	0.437						a796	796	0.222	0.315	0.358	0.445	0.49							a796	796	0.253	0.298	0.348	0.383	0.416
a797	797	0.147	0.248	0.3	0.394	0.437						a797	797	0.222	0.315	0.357	0.445	0.49							a797	797	0.253	0.297	0.348	0.383	0.415
a798	798	0.147	0.248	0.3	0.394	0.437						a798	798	0.222	0.315	0.357	0.445	0.49							a798	798	0.253	0.296	0.348	0.383	0.414
a799	799	0.147	0.248	0.3	0.393	0.437						a799	799	0.222	0.315	0.357	0.444	0.49							a799	799	0.253	0.295	0.348	0.383	0.413
a800	800	0.147	0.248	0.3	0.392	0.437						a800	800	0.222	0.315	0.357	0.443	0.49							a800	800	0.253	0.294	0.348	0.383	0.416
